# Supplementary material for: Developmental Stage of Parasites Influences the Structure of Fish-Parasite Networks
Source: PLoS One. 2013 Oct 4;8(10):e75710. doi: 10.1371/journal.pone.0075710 (PMC3790841; doi:10.1371/journal.pone.0075710)
Supplement: Dataset S1 — Matrices of 30 fish-parasite networks and values of z and c in 20 fish-parasite networks with a modular structure. (XLS) [file pone.0075710.s002.xls]

## Sheet: Plan1
Supporting Information accompanying "Developmental stage of parasites influences the structure of fish-parasite networks", from Sybelle Bellay, Edson Fontes de Oliveira, Mário Almeida-Neto, Dilermando Pereira Lima Junior, Ricardo Massato Takemoto, José Luis Luque
Dataset S1. Matrices of 30 fish-parasite networks and values of z and c in 20 fish-parasite networks with a modular structure.

## Sheet: 1_Médio Rio Paraná
				Pimelodus albicans	Pseudoplatystoma corruscans	Gymnotus carapo	Colossoma mitrei	Pterodoras granulosus	Salminus brasiliensis	Serrasalmus spilopleura	Luciopimelodus pati	Pseudoplatystoma fasciatum	Aequidens portalegrensis	Hoplias malabaricus	Leporinus obtusidens	Potamotrygon motoro	Ageneiosus inermis	Auchenipterus nigripinnis	Paulicea luetkeni	Pimelodus clarias	Prochilodus lineatus	Ageneiosus brevifilis	Ageneiosus militaris	Auchenipterus nuchalis	Jenynsia lineata	Sorubim lima	Triportheus paranensis	Zungaro zungaro	Acestrorhynchus pantaneiro	Apareiodon affinis	Astyanax bimaculatus	Brycon orbygnianus	Cheirodon piaba	Ephyppicharax orbicularis paraguayensis	Holoshestes pequira	Hoplosternum littorale	Hyphessobrycon callistus	Lepidosiren paradoxa	Leporinus maculatus	Leporinus sp.	Metynnis maculatus	Oligosarcus jenynsii	Oxydoras kneri	Pimelodella gracilis	Pimelodella howesi	Pimelodus argenteus	Pimelodus clarias maculatus	Pimelodus maculatus	Pimelodus ornatus
complex	Digenea	adult	Genarchella genarchella	1	1	0	0	0	1	0	1	1	0	0	1	0	0	1	1	1	0	1	0	0	0	1	0	0	0	0	0	0	0	0	0	0	0	0	0	0	0	1	0	0	0	0	0	0	0
complex	Digenea	adult	Genarchella parva	1	1	0	0	0	0	0	1	0	0	0	0	0	0	1	0	1	0	0	0	1	0	0	0	0	0	0	0	0	0	0	0	0	0	0	0	0	0	0	0	1	1	0	0	0	1
complex	Nematoda	adult	Procamallanus (Spirocamallanus) inopinatus	0	1	0	0	0	0	1	1	0	0	0	1	0	0	0	0	0	0	0	0	0	0	0	0	0	0	0	0	1	0	1	0	0	0	0	1	0	0	0	0	0	0	0	0	0	0
complex	Nematoda	adult	Cucullanus pinnai	1	1	0	0	0	0	0	1	0	0	0	0	0	0	0	0	1	0	0	0	0	0	0	0	0	0	0	0	0	0	0	0	0	0	0	0	0	0	0	0	0	0	0	0	0	0
simple	Copepoda	adult	Therodamas fluviatilis	0	0	0	0	0	0	0	0	0	0	0	0	0	0	0	0	0	0	0	0	0	0	0	0	0	0	1	0	0	1	0	0	0	0	0	0	1	0	0	0	0	0	0	0	0	0
simple	Branchiura	adult	Dolops longicauda	0	1	0	0	0	1	0	0	1	0	0	0	0	0	0	0	0	0	0	0	0	0	0	0	0	0	0	0	0	0	0	0	0	0	0	0	0	0	0	0	0	0	0	0	0	0
complex	Digenea	adult	Crepidostomum macrorchis	0	0	0	0	0	0	0	0	0	0	0	0	0	0	1	0	0	0	1	0	1	0	0	0	0	0	0	0	0	0	0	0	0	0	0	0	0	0	0	0	0	0	0	0	0	0
complex	Digenea	adult	Genarchella szidati	0	0	0	0	0	1	0	0	0	0	0	0	0	0	0	0	0	0	0	0	0	1	0	1	0	0	0	0	0	0	0	0	0	0	0	0	0	0	0	0	0	0	0	0	0	0
simple	Branchiura	adult	Argulus nattereri	1	1	0	0	0	0	0	0	1	0	0	0	0	0	0	0	0	0	0	0	0	0	0	0	0	0	0	0	0	0	0	0	0	0	0	0	0	0	0	0	0	0	0	0	0	0
simple	Branchiura	adult	Argulus salminei	1	0	0	0	0	1	0	0	0	0	0	0	0	0	0	0	0	0	0	0	0	0	0	0	0	0	0	0	0	0	0	0	0	0	0	0	0	0	0	0	0	0	0	0	0	0
complex	Myxosporea	adult	Henneguya sp.	0	0	0	0	0	0	0	0	0	0	0	0	0	0	0	0	0	0	0	0	0	0	0	0	0	0	0	0	0	0	0	0	1	0	0	0	0	0	0	0	0	0	0	0	0	0
complex	Cestoda	adult	Ageneiella brevifilis	0	0	0	0	0	0	0	0	0	0	0	0	0	1	0	0	0	0	0	1	0	0	0	0	0	0	0	0	0	0	0	0	0	0	0	0	0	0	0	0	0	0	0	0	0	0
complex	Cestoda	adult	Gibsoniela meursaulti	0	0	0	0	0	0	0	0	0	0	0	0	0	1	0	0	0	0	0	1	0	0	0	0	0	0	0	0	0	0	0	0	0	0	0	0	0	0	0	0	0	0	0	0	0	0
complex	Cestoda	adult	Monticellia magna	0	0	0	0	0	0	0	0	0	0	0	0	0	0	0	0	0	0	0	0	0	0	0	0	0	0	0	0	0	0	0	0	0	0	0	0	0	0	0	0	0	0	1	0	1	0
complex	Digenea	adult	Dadaytrema oxycephala	0	0	0	1	1	0	0	0	0	0	0	0	0	0	0	0	0	0	0	0	0	0	0	0	0	0	0	0	0	0	0	0	0	0	0	0	0	0	0	0	0	0	0	0	0	0
complex	Digenea	adult	Travassosinia dilatata	0	0	0	1	1	0	0	0	0	0	0	0	0	0	0	0	0	0	0	0	0	0	0	0	0	0	0	0	0	0	0	0	0	0	0	0	0	0	0	0	0	0	0	0	0	0
complex	Nematoda	adult	Rondonia rondoni	0	0	0	1	1	0	0	0	0	0	0	0	0	0	0	0	0	0	0	0	0	0	0	0	0	0	0	0	0	0	0	0	0	0	0	0	0	0	0	0	0	0	0	0	0	0
complex	Nematoda	adult	Spectatus spectatus	0	0	0	1	1	0	0	0	0	0	0	0	0	0	0	0	0	0	0	0	0	0	0	0	0	0	0	0	0	0	0	0	0	0	0	0	0	0	0	0	0	0	0	0	0	0
simple	Copepoda	adult	Lernaea argentinensis	0	1	0	0	0	0	0	0	1	0	0	0	0	0	0	0	0	0	0	0	0	0	0	0	0	0	0	0	0	0	0	0	0	0	0	0	0	0	0	0	0	0	0	0	0	0
complex	Myxosporea	adult	Myxobolus paranensis	0	0	0	0	0	0	0	0	0	0	0	0	0	0	0	0	0	0	0	0	0	0	0	0	0	0	0	0	0	0	0	0	0	0	0	0	0	0	0	0	0	0	0	0	0	0
simple	Monogenea	adult	Amphocleithrum paraguayensis	0	1	0	0	0	0	0	0	0	0	0	0	0	0	0	0	0	0	0	0	0	0	0	0	0	0	0	0	0	0	0	0	0	0	0	0	0	0	0	0	0	0	0	0	0	0
simple	Monogenea	adult	Demidospermus armostus	1	0	0	0	0	0	0	0	0	0	0	0	0	0	0	0	0	0	0	0	0	0	0	0	0	0	0	0	0	0	0	0	0	0	0	0	0	0	0	0	0	0	0	0	0	0
simple	Monogenea	adult	Demidospermus bidiverticulatum	1	0	0	0	0	0	0	0	0	0	0	0	0	0	0	0	0	0	0	0	0	0	0	0	0	0	0	0	0	0	0	0	0	0	0	0	0	0	0	0	0	0	0	0	0	0
simple	Monogenea	adult	Demidospermus idolus	1	0	0	0	0	0	0	0	0	0	0	0	0	0	0	0	0	0	0	0	0	0	0	0	0	0	0	0	0	0	0	0	0	0	0	0	0	0	0	0	0	0	0	0	0	0
simple	Monogenea	adult	Demidospermus majusculus	1	0	0	0	0	0	0	0	0	0	0	0	0	0	0	0	0	0	0	0	0	0	0	0	0	0	0	0	0	0	0	0	0	0	0	0	0	0	0	0	0	0	0	0	0	0
simple	Monogenea	adult	Demidospermus sp	1	0	0	0	0	0	0	0	0	0	0	0	0	0	0	0	0	0	0	0	0	0	0	0	0	0	0	0	0	0	0	0	0	0	0	0	0	0	0	0	0	0	0	0	0	0
simple	Monogenea	adult	Unibarra paranoplatensis	0	0	0	0	0	0	0	0	0	0	0	0	0	0	0	0	0	0	0	0	0	0	0	0	0	0	0	0	0	0	0	0	0	0	0	0	0	0	0	0	0	0	0	1	0	0
simple	Monogenea	adult	Vancleaveus janauacaensis	0	0	0	0	1	0	0	0	0	0	0	0	0	0	0	0	0	0	0	0	0	0	0	0	0	0	0	0	0	0	0	0	0	0	0	0	0	0	0	0	0	0	0	0	0	0
simple	Monogenea	adult	Scleroductus yuncensi	1	0	0	0	0	0	0	0	0	0	0	0	0	0	0	0	0	0	0	0	0	0	0	0	0	0	0	0	0	0	0	0	0	0	0	0	0	0	0	0	0	0	0	0	0	0
simple	Monogenea	adult	Monogenea n.n.	0	0	0	0	0	0	0	0	0	1	0	0	0	0	0	0	0	0	0	0	0	0	0	0	0	0	0	0	0	0	0	0	0	0	0	0	0	0	0	0	0	0	0	0	0	0
complex	Cestoda	adult	Jauella glandicephala	0	0	0	0	0	0	0	0	0	0	0	0	0	0	0	0	0	0	0	0	0	0	0	0	1	0	0	0	0	0	0	0	0	0	0	0	0	0	0	0	0	0	0	0	0	0
complex	Cestoda	adult	Luciaella ivanovae	0	0	0	0	0	0	0	0	0	0	0	0	0	1	0	0	0	0	0	0	0	0	0	0	0	0	0	0	0	0	0	0	0	0	0	0	0	0	0	0	0	0	0	0	0	0
complex	Cestoda	adult	Monticellia belavistensis	0	0	0	0	1	0	0	0	0	0	0	0	0	0	0	0	0	0	0	0	0	0	0	0	0	0	0	0	0	0	0	0	0	0	0	0	0	0	0	0	0	0	0	0	0	0
complex	Cestoda	adult	Monticellia ventrei	0	0	0	0	0	0	0	1	0	0	0	0	0	0	0	0	0	0	0	0	0	0	0	0	0	0	0	0	0	0	0	0	0	0	0	0	0	0	0	0	0	0	0	0	0	0
complex	Cestoda	adult	Spatulifer maringaensis	0	0	0	0	0	0	0	0	0	0	0	0	0	0	0	0	0	0	0	0	0	0	1	0	0	0	0	0	0	0	0	0	0	0	0	0	0	0	0	0	0	0	0	0	0	0
complex	Cestoda	adult	Spatulifer rugosa	0	0	0	0	0	0	0	0	1	0	0	0	0	0	0	0	0	0	0	0	0	0	0	0	0	0	0	0	0	0	0	0	0	0	0	0	0	0	0	0	0	0	0	0	0	0
complex	Cestoda	adult	Travassiella avitellina	0	0	0	0	0	0	0	0	0	0	0	0	0	0	0	1	0	0	0	0	0	0	0	0	0	0	0	0	0	0	0	0	0	0	0	0	0	0	0	0	0	0	0	0	0	0
complex	Cestoda	adult	Peltidocotyle rugosa	0	0	0	0	0	0	0	0	0	0	0	0	0	0	0	0	0	0	0	0	0	0	0	0	1	0	0	0	0	0	0	0	0	0	0	0	0	0	0	0	0	0	0	0	0	0
complex	Cestoda	adult	Rudolphiella szidati	0	0	0	0	0	0	0	1	0	0	0	0	0	0	0	0	0	0	0	0	0	0	0	0	0	0	0	0	0	0	0	0	0	0	0	0	0	0	0	0	0	0	0	0	0	0
complex	Cestoda	adult	Nomimoscolex chubbi	0	0	1	0	0	0	0	0	0	0	0	0	0	0	0	0	0	0	0	0	0	0	0	0	0	0	0	0	0	0	0	0	0	0	0	0	0	0	0	0	0	0	0	0	0	0
complex	Cestoda	adult	Nomimoscolex dechambrieri	0	0	1	0	0	0	0	0	0	0	0	0	0	0	0	0	0	0	0	0	0	0	0	0	0	0	0	0	0	0	0	0	0	0	0	0	0	0	0	0	0	0	0	0	0	0
complex	Cestoda	adult	Nomimoscolex guillermoi	0	0	1	0	0	0	0	0	0	0	0	0	0	0	0	0	0	0	0	0	0	0	0	0	0	0	0	0	0	0	0	0	0	0	0	0	0	0	0	0	0	0	0	0	0	0
complex	Cestoda	adult	Nomimoscolex lopesi	0	0	0	0	0	0	0	0	1	0	0	0	0	0	0	0	0	0	0	0	0	0	0	0	0	0	0	0	0	0	0	0	0	0	0	0	0	0	0	0	0	0	0	0	0	0
complex	Cestoda	adult	Acanthobothrium ramiroi	0	0	0	0	0	0	0	0	0	0	0	0	1	0	0	0	0	0	0	0	0	0	0	0	0	0	0	0	0	0	0	0	0	0	0	0	0	0	0	0	0	0	0	0	0	0
complex	Cestoda	adult	Rhinebothrium paranaensis	0	0	0	0	0	0	0	0	0	0	0	0	0	0	0	0	0	0	0	0	0	0	0	0	0	0	0	0	0	0	0	0	0	0	0	0	0	0	0	0	0	0	0	0	0	0
complex	Cestoda	adult	Rhinebothroides campbelli	0	0	0	0	0	0	0	0	0	0	0	0	1	0	0	0	0	0	0	0	0	0	0	0	0	0	0	0	0	0	0	0	0	0	0	0	0	0	0	0	0	0	0	0	0	0
complex	Cestoda	adult	Rhinebothroides mclennanae	0	0	0	0	0	0	0	0	0	0	0	0	1	0	0	0	0	0	0	0	0	0	0	0	0	0	0	0	0	0	0	0	0	0	0	0	0	0	0	0	0	0	0	0	0	0
complex	Cestoda	adult	Paroncomegas araya	0	0	0	0	0	0	0	0	0	0	0	0	1	0	0	0	0	0	0	0	0	0	0	0	0	0	0	0	0	0	0	0	0	0	0	0	0	0	0	0	0	0	0	0	0	0
complex	Digenea	adult	Creptotrema creptotrema	0	0	0	0	0	0	0	0	0	0	0	1	0	0	0	0	0	0	0	0	0	0	0	0	0	0	0	0	0	0	0	0	0	0	0	0	0	0	0	0	0	0	0	0	0	0
complex	Digenea	adult	Creptotrematina dispar	0	0	0	0	0	0	0	0	0	0	0	0	0	0	0	0	0	0	0	0	0	0	0	1	0	0	0	0	0	0	0	0	0	0	0	0	0	0	0	0	0	0	0	0	0	0
complex	Digenea	adult	Creptotrematina dissimilis	0	0	0	0	0	0	0	0	0	0	0	0	0	0	0	0	0	0	0	0	0	0	0	0	0	0	0	1	0	0	0	0	0	0	0	0	0	0	0	0	0	0	0	0	0	0
complex	Digenea	adult	Curumai curumai	0	0	0	1	0	0	0	0	0	0	0	0	0	0	0	0	0	0	0	0	0	0	0	0	0	0	0	0	0	0	0	0	0	0	0	0	0	0	0	0	0	0	0	0	0	0
complex	Digenea	adult	Prosorhynchoides cambapuntaensis	0	0	0	0	0	1	0	0	0	0	0	0	0	0	0	0	0	0	0	0	0	0	0	0	0	0	0	0	0	0	0	0	0	0	0	0	0	0	0	0	0	0	0	0	0	0
complex	Digenea	adult	Rhipidocotyle santanaensis	0	0	0	0	0	0	0	0	0	0	0	0	0	0	0	0	0	0	0	0	0	0	0	0	0	1	0	0	0	0	0	0	0	0	0	0	0	0	0	0	0	0	0	0	0	0
complex	Digenea	larval	Diplostomulum gymnoti	0	0	1	0	0	0	0	0	0	0	0	0	0	0	0	0	0	0	0	0	0	0	0	0	0	0	0	0	0	0	0	0	0	0	0	0	0	0	0	0	0	0	0	0	0	0
complex	Digenea	larval	Neodiplostomulum gymnoti	0	0	1	0	0	0	0	0	0	0	0	0	0	0	0	0	0	0	0	0	0	0	0	0	0	0	0	0	0	0	0	0	0	0	0	0	0	0	0	0	0	0	0	0	0	0
complex	Digenea	larval	Sphinclerodiplostomum musculosum	0	0	0	0	0	0	0	0	0	0	1	0	0	0	0	0	0	0	0	0	0	0	0	0	0	0	0	0	0	0	0	0	0	0	0	0	0	0	0	0	0	0	0	0	0	0
complex	Digenea	adult	Kalipharynx piramboae	0	0	0	0	0	0	0	0	0	0	0	0	0	0	0	0	0	0	0	0	0	0	0	0	0	0	0	0	0	0	0	0	0	0	1	0	0	0	0	0	0	0	0	0	0	0
complex	Digenea	adult	Chalcinotrema salobrensis	0	0	0	1	0	0	0	0	0	0	0	0	0	0	0	0	0	0	0	0	0	0	0	0	0	0	0	0	0	0	0	0	0	0	0	0	0	0	0	0	0	0	0	0	0	0
complex	Digenea	adult	Saccocoelioides elongatus	0	0	0	0	0	0	0	0	0	0	0	0	0	0	0	0	0	1	0	0	0	0	0	0	0	0	0	0	0	0	0	0	0	0	0	0	0	0	0	0	0	0	0	0	0	0
complex	Digenea	adult	Saccocoelioides szidati	0	0	0	0	0	0	0	0	0	0	0	1	0	0	0	0	0	0	0	0	0	0	0	0	0	0	0	0	0	0	0	0	0	0	0	0	0	0	0	0	0	0	0	0	0	0
complex	Digenea	larval	Herpetodiplostomulum gymnoti	0	0	1	0	0	0	0	0	0	0	0	0	0	0	0	0	0	0	0	0	0	0	0	0	0	0	0	0	0	0	0	0	0	0	0	0	0	0	0	0	0	0	0	0	0	0
complex	Digenea	larval	Cystodiplostomulum gymnoti	0	0	1	0	0	0	0	0	0	0	0	0	0	0	0	0	0	0	0	0	0	0	0	0	0	0	0	0	0	0	0	0	0	0	0	0	0	0	0	0	0	0	0	0	0	0
complex	Digenea	larval	Tetracotyloides gymnoti	0	0	1	0	0	0	0	0	0	0	0	0	0	0	0	0	0	0	0	0	0	0	0	0	0	0	0	0	0	0	0	0	0	0	0	0	0	0	0	0	0	0	0	0	0	0
complex	Digenea	larval	Tylodelphylus jenynsiae	0	0	0	0	0	0	0	0	0	0	0	0	0	0	0	0	0	0	0	0	0	1	0	0	0	0	0	0	0	0	0	0	0	0	0	0	0	0	0	0	0	0	0	0	0	0
complex	Digenea	larval	Tylodelphylus sp.	0	0	0	0	0	0	0	0	0	0	1	0	0	0	0	0	0	0	0	0	0	0	0	0	0	0	0	0	0	0	0	0	0	0	0	0	0	0	0	0	0	0	0	0	0	0
complex	Digenea	larval	Digenea n.n.	0	0	0	0	0	0	0	0	0	1	0	0	0	0	0	0	0	0	0	0	0	0	0	0	0	0	0	0	0	0	0	0	0	0	0	0	0	0	0	0	0	0	0	0	0	0
complex	Nematoda	larval	Eustrongylides sp.	0	0	0	0	0	0	1	0	0	0	0	0	0	0	0	0	0	0	0	0	0	0	0	0	0	0	0	0	0	0	0	0	0	0	0	0	0	0	0	0	0	0	0	0	0	0
complex	Nematoda	larval	Contracaecum sp.	0	0	0	0	0	0	1	0	0	0	0	0	0	0	0	0	0	0	0	0	0	0	0	0	0	0	0	0	0	0	0	0	0	0	0	0	0	0	0	0	0	0	0	0	0	0
complex	Nematoda	adult	Goezia spinulosa	0	1	0	0	0	0	0	0	0	0	0	0	0	0	0	0	0	0	0	0	0	0	0	0	0	0	0	0	0	0	0	0	0	0	0	0	0	0	0	0	0	0	0	0	0	0
complex	Nematoda	adult	Klossinemella iheringi	0	0	0	0	1	0	0	0	0	0	0	0	0	0	0	0	0	0	0	0	0	0	0	0	0	0	0	0	0	0	0	0	0	0	0	0	0	0	0	0	0	0	0	0	0	0
complex	Nematoda	adult	Cucullanus paulicea	0	0	0	0	0	0	0	0	0	0	0	0	0	0	0	1	0	0	0	0	0	0	0	0	0	0	0	0	0	0	0	0	0	0	0	0	0	0	0	0	0	0	0	0	0	0
complex	Nematoda	adult	Procamallanus (Spirocamallanus) rarus	1	0	0	0	0	0	0	0	0	0	0	0	0	0	0	0	0	0	0	0	0	0	0	0	0	0	0	0	0	0	0	0	0	0	0	0	0	0	0	0	0	0	0	0	0	0
complex	Nematoda	adult	Spinitectus asperus	0	0	0	0	0	0	0	0	0	0	0	0	0	0	0	0	0	1	0	0	0	0	0	0	0	0	0	0	0	0	0	0	0	0	0	0	0	0	0	0	0	0	0	0	0	0
complex	Acanthocephala	adult	Paracavisoma impudica	0	0	0	0	0	0	0	0	0	0	0	0	0	0	0	0	0	0	0	0	0	0	0	0	0	0	0	0	0	0	0	0	0	0	0	0	0	0	0	1	0	0	0	0	0	0
complex	Acanthocephala	adult	Echinorhynchus jucundus	0	0	0	1	0	0	0	0	0	0	0	0	0	0	0	0	0	0	0	0	0	0	0	0	0	0	0	0	0	0	0	0	0	0	0	0	0	0	0	0	0	0	0	0	0	0
complex	Acanthocephala	adult	Gracilisentis variabilis	0	0	0	0	0	0	0	0	0	0	0	0	0	0	0	0	0	1	0	0	0	0	0	0	0	0	0	0	0	0	0	0	0	0	0	0	0	0	0	0	0	0	0	0	0	0
simple	Euhirudinea	adult	Mizobdella platensis	0	0	0	0	0	0	0	0	0	0	1	0	0	0	0	0	0	0	0	0	0	0	0	0	0	0	0	0	0	0	0	0	0	0	0	0	0	0	0	0	0	0	0	0	0	0
simple	Mollusca	larval	Mollusca n.n.	0	0	0	0	0	0	0	0	0	1	0	0	0	0	0	0	0	0	0	0	0	0	0	0	0	0	0	0	0	0	0	0	0	0	0	0	0	0	0	0	0	0	0	0	0	0
simple	Copepoda	adult	Taurocherus tarangophilus	0	0	0	0	0	0	0	0	0	0	1	0	0	0	0	0	0	0	0	0	0	0	0	0	0	0	0	0	0	0	0	0	0	0	0	0	0	0	0	0	0	0	0	0	0	0
simple	Copepoda	adult	Ergasilidae n.n.	0	0	0	0	0	0	0	0	0	1	0	0	0	0	0	0	0	0	0	0	0	0	0	0	0	0	0	0	0	0	0	0	0	0	0	0	0	0	0	0	0	0	0	0	0	0
simple	Branchiura	adult	Argulus paranensis	0	0	0	0	0	1	0	0	0	0	0	0	0	0	0	0	0	0	0	0	0	0	0	0	0	0	0	0	0	0	0	0	0	0	0	0	0	0	0	0	0	0	0	0	0	0
simple	Branchiura	adult	Argulus pestifer	0	1	0	0	0	0	0	0	0	0	0	0	0	0	0	0	0	0	0	0	0	0	0	0	0	0	0	0	0	0	0	0	0	0	0	0	0	0	0	0	0	0	0	0	0	0
simple	Branchiura	adult	Argulus cf. violaceus	0	0	0	0	0	0	1	0	0	0	0	0	0	0	0	0	0	0	0	0	0	0	0	0	0	0	0	0	0	0	0	0	0	0	0	0	0	0	0	0	0	0	0	0	0	0
simple	Branchiura	adult	Dipteropeltis hirundo	0	0	0	0	0	1	0	0	0	0	0	0	0	0	0	0	0	0	0	0	0	0	0	0	0	0	0	0	0	0	0	0	0	0	0	0	0	0	0	0	0	0	0	0	0	0
simple	Branchiura	adult	Dolops cf. bidentata	0	0	0	0	0	0	1	0	0	0	0	0	0	0	0	0	0	0	0	0	0	0	0	0	0	0	0	0	0	0	0	0	0	0	0	0	0	0	0	0	0	0	0	0	0	0
simple	Branchiura	adult	Dolops cf. Carvalhoi	0	0	0	0	0	0	1	0	0	0	0	0	0	0	0	0	0	0	0	0	0	0	0	0	0	0	0	0	0	0	0	0	0	0	0	0	0	0	0	0	0	0	0	0	0	0
simple	Branchiura	adult	Dolops striata	0	0	0	0	0	0	0	0	0	0	1	0	0	0	0	0	0	0	0	0	0	0	0	0	0	0	0	0	0	0	0	0	0	0	0	0	0	0	0	0	0	0	0	0	0	0
simple	Isopoda	adult	Braga fluviatilis	0	0	0	0	0	0	1	0	0	0	0	0	0	0	0	0	0	0	0	0	0	0	0	0	0	0	0	0	0	0	0	0	0	0	0	0	0	0	0	0	0	0	0	0	0	0
simple	Isopoda	adult	Isonebula maculatus	0	0	0	0	0	0	0	0	0	0	0	0	0	0	0	0	0	0	0	0	0	0	0	0	0	0	0	0	0	0	0	0	0	0	0	0	0	1	0	0	0	0	0	0	0	0
simple	Isopoda	adult	Paracymothoa oliverosae	0	0	0	0	0	0	0	0	0	0	0	0	0	0	0	0	0	0	0	0	0	0	0	0	0	0	0	0	0	0	0	1	0	0	0	0	0	0	0	0	0	0	0	0	0	0
simple	Isopoda	adult	Paracymothoa parva	0	0	0	0	0	0	0	0	0	0	0	0	0	0	0	0	0	0	0	0	0	0	0	0	0	0	0	0	0	0	0	0	0	1	0	0	0	0	0	0	0	0	0	0	0	0
simple	Isopoda	adult	Isopoda n.n.	0	0	0	0	0	0	0	0	0	1	0	0	0	0	0	0	0	0	0	0	0	0	0	0	0	0	0	0	0	0	0	0	0	0	0	0	0	0	0	0	0	0	0	0	0	0
				12	10	8	7	7	7	7	6	6	5	5	4	4	3	3	3	3	3	2	2	2	2	2	2	2	1	1	1	1	1	1	1	1	1	1	1	1	1	1	1	1	1	1	1	1	1
[truncated: 9 more columns]

## Sheet: 2_planície
				Prochilodus lineatus	Leporinus friderici	Pimelodus maculatus	Leporinus lacustris	Leporinus obtusidens	Leporinus elongatus	Pseudoplatystoma corruscans	Hoplias aff. malabaricus	Schizodon borelli	Astyanax altiparanae	Serrasalmus marginatus	Hemisorubim platyrhynchos	Cichla kelberi	Potamotrygon falkneri	Salminus brasiliensis	Auchenipterus osteomystax	Gymnotus carapo	Acestrorhynchus lacustris	Serrasalmus maculatus	Iheringichthys labrosus	Zungaro zungaro	Parauchenipterus galeatus	Satanoperca pappaterra	Geophagus proximus	Metynnis lippincottianus	Pinirampus pirinampu	Astronotus crassipinnis	Loricariichthys platymetopon	Piaractus mesopotamicus	Pterodoras granulosus	Sorubim lima	Steindachnerina insculpta	Roeboides descalvadensis	Trachydoras paraguayensis	Potamotrygon motoro	Leporellus vittatus	Psellogrammus kennedyi	Aphyocharax anisitsi	Crenicichla britskii	Ageneiosus inermis	Cichlasoma paranaense	Cyphocharax nagelii	Galeocharax knerii	Pimelodus ornatus	Rhaphiodon vulpinus	Schizodon altoparanae
complex	Nematoda	larval	Contracaecum sp	0	1	1	1	1	1	1	1	0	1	0	1	1	0	0	0	1	1	0	1	0	0	0	0	1	0	0	0	0	0	0	0	0	0	0	1	1	0	0	0	0	0	0	0	1	0
complex	Digenea	larval	Diplostomum (Austrodiplostomum) compactum	0	0	0	0	0	0	0	1	1	0	0	0	1	0	0	1	0	0	0	0	0	0	1	0	0	0	0	0	0	0	0	0	0	0	0	0	0	0	1	0	1	0	0	0	0	0
complex	Nematoda	adult	Procamallanus (Spirocamallanus) inopinatus	0	1	0	1	1	1	0	1	1	0	1	0	0	0	0	0	0	0	1	0	0	0	0	0	1	0	0	0	0	0	0	0	0	0	0	0	0	0	0	0	0	0	0	0	0	0
complex	Digenea	larval	Clinostomum complanatum	0	0	0	1	0	0	0	1	0	0	0	0	0	1	0	1	1	0	0	0	0	1	0	0	0	0	0	1	0	0	0	0	0	0	0	0	0	0	0	0	0	0	0	0	0	0
simple	Copepoda	adult	Gamispatulus schizodontis	0	1	0	1	1	1	0	0	1	0	1	0	0	0	0	0	0	0	1	0	0	0	0	0	0	0	0	0	0	0	0	0	0	0	0	0	0	0	0	0	0	0	0	0	0	0
complex	Acanthocephala	adult	Quadrigyrus machadoi	0	0	1	0	0	0	0	1	0	0	0	1	1	1	0	0	1	0	0	0	0	0	0	0	0	0	0	0	0	0	0	0	0	0	1	0	0	0	0	0	0	0	0	0	0	0
complex	Digenea	larval	Diplostomum sp	0	1	1	0	0	0	0	1	0	0	0	0	1	0	0	0	0	0	0	0	0	0	0	0	0	0	0	0	0	0	0	1	0	0	0	0	0	0	0	0	0	1	0	0	0	0
complex	Nematoda	larval	Eustrongylides ignotus	0	0	0	0	0	0	1	1	0	0	1	1	0	0	1	0	0	0	1	0	0	0	0	0	0	0	0	0	0	0	0	0	0	0	0	0	0	0	0	0	0	0	0	0	0	0
complex	Digenea	larval	Herpetodiplostomum sp.	0	1	0	1	1	1	0	0	0	1	0	0	0	0	0	0	1	0	0	0	0	0	0	0	0	0	0	0	0	0	0	0	0	0	0	0	0	0	0	0	0	0	0	0	0	0
complex	Digenea	larval	Tylodelphis sp	1	0	0	1	0	0	0	0	0	1	0	0	0	1	0	0	1	0	0	0	0	0	0	0	0	0	0	0	0	0	0	0	0	0	0	0	0	0	0	0	0	1	0	0	0	0
complex	Nematoda	larval	Brevimulticaecum sp.	0	1	0	1	1	1	0	0	0	0	0	0	0	1	0	0	0	0	0	0	0	0	0	0	0	0	0	0	0	0	0	0	0	0	0	0	0	0	0	0	0	0	0	0	0	0
complex	Digenea	larval	Clinostomum sp	0	0	1	0	0	0	0	0	1	1	0	0	1	0	0	0	0	1	0	0	0	0	0	0	0	0	0	0	0	0	0	0	0	0	0	0	0	0	0	0	0	0	0	0	0	0
complex	Digenea	adult	Creptotrema creptotrema	0	1	1	0	0	1	0	0	0	0	0	0	0	0	0	1	0	0	0	0	0	0	0	0	0	0	0	0	0	0	0	0	0	0	0	1	0	0	0	0	0	0	0	0	0	0
complex	Digenea	larval	Ascocotyle sp	0	0	0	0	0	0	0	0	0	1	1	0	0	0	0	0	0	0	0	0	0	0	1	1	0	0	0	0	0	0	0	0	0	0	0	0	0	0	0	0	0	0	0	0	0	0
complex	Nematoda	larval	Eustrongylides sp.	0	0	1	0	1	0	0	0	0	0	0	0	0	0	0	0	1	1	0	0	0	0	0	0	0	0	0	0	0	0	0	0	0	0	0	0	0	0	0	0	0	0	0	0	0	0
complex	Nematoda	adult	Goezia spinulosa	0	1	0	0	1	1	0	1	0	0	0	0	0	0	0	0	0	0	0	0	0	0	0	0	0	0	0	0	0	0	0	0	0	0	0	0	0	0	0	0	0	0	0	0	0	0
complex	Digenea	adult	Paralecithobotrys brasiliensis	0	1	0	0	1	1	0	0	1	0	0	0	0	0	0	0	0	0	0	0	0	0	0	0	0	0	0	0	0	0	0	0	0	0	0	0	0	0	0	0	0	0	0	0	0	0
complex	Nematoda	adult	Philometridae	0	0	0	0	0	0	1	0	0	0	1	0	0	0	0	0	0	1	1	0	0	0	0	0	0	0	0	0	0	0	0	0	0	0	0	0	0	0	0	0	0	0	0	0	0	0
complex	Nematoda	adult	Procamallanus (Spirocamallanus) iheringi	0	1	0	0	1	1	0	0	1	0	0	0	0	0	0	0	0	0	0	0	0	0	0	0	0	0	0	0	0	0	0	0	0	0	0	0	0	0	0	0	0	0	0	0	0	0
complex	Acanthocephala	adult	Quadrigyrus sp	1	0	0	0	0	0	0	0	0	1	0	0	0	0	0	0	0	0	0	1	0	0	0	0	0	0	0	0	0	0	0	0	0	0	0	0	0	1	0	0	0	0	0	0	0	0
simple	Monogenea	adult	Rhinoxenus arietinus	0	1	0	1	1	1	0	0	0	0	0	0	0	0	0	0	0	0	0	0	0	0	0	0	0	0	0	0	0	0	0	0	0	0	0	0	0	0	0	0	0	0	0	0	0	0
simple	Monogenea	adult	Tereancistrum parvus	0	1	0	1	1	1	0	0	0	0	0	0	0	0	0	0	0	0	0	0	0	0	0	0	0	0	0	0	0	0	0	0	0	0	0	0	0	0	0	0	0	0	0	0	0	0
simple	Monogenea	adult	Urocleidoides paradoxus	0	1	0	1	1	1	0	0	0	0	0	0	0	0	0	0	0	0	0	0	0	0	0	0	0	0	0	0	0	0	0	0	0	0	0	0	0	0	0	0	0	0	0	0	0	0
simple	Branchiura	adult	Dolops nana	0	1	0	0	1	1	0	0	0	0	0	0	0	0	0	0	0	0	0	0	0	0	0	0	0	0	0	0	0	0	0	0	0	0	0	0	0	0	0	0	0	0	0	0	0	0
simple	Copepoda	adult	Ergasilus bryconis	0	0	0	1	1	1	0	0	0	0	0	0	0	0	0	0	0	0	0	0	0	0	0	0	0	0	0	0	0	0	0	0	0	0	0	0	0	0	0	0	0	0	0	0	0	0
complex	Nematoda	adult	Procamallanus (Spirocamallanus) amarali	0	1	0	0	1	1	0	0	0	0	0	0	0	0	0	0	0	0	0	0	0	0	0	0	0	0	0	0	0	0	0	0	0	0	0	0	0	0	0	0	0	0	0	0	0	0
complex	Cestoda	adult	Proteocephalus vazollerae	0	1	0	1	0	0	0	0	0	0	0	0	0	0	0	0	0	0	0	0	0	0	0	0	0	0	0	0	1	0	0	0	0	0	0	0	0	0	0	0	0	0	0	0	0	0
complex	Acanthocephala	larval	Quadrigyrus sp	0	0	0	0	0	0	0	0	0	0	0	0	0	0	0	0	0	0	0	0	0	0	0	0	0	0	0	0	0	0	0	0	1	0	0	0	1	0	0	0	0	0	0	0	1	0
complex	Cestoda	adult	Acanthobothrium regoi	0	0	0	0	0	0	0	0	0	0	0	0	0	1	0	0	0	0	0	0	0	0	0	0	0	0	0	0	0	0	0	0	0	0	1	0	0	0	0	0	0	0	0	0	0	0
complex	Nematoda	adult	Ancyracanthus schubarti	0	0	0	1	0	0	0	0	1	0	0	0	0	0	0	0	0	0	0	0	0	0	0	0	0	0	0	0	0	0	0	0	0	0	0	0	0	0	0	0	0	0	0	0	0	0
complex	Cestoda	adult	Choanoscolex abscissus	0	0	0	0	0	0	1	0	0	0	0	0	0	0	0	0	0	0	0	0	1	0	0	0	0	0	0	0	0	0	0	0	0	0	0	0	0	0	0	0	0	0	0	0	0	0
complex	Digenea	adult	Crocodilicola sp	0	0	0	0	0	0	0	0	0	0	0	0	0	0	0	1	1	0	0	0	0	0	0	0	0	0	0	0	0	0	0	0	0	0	0	0	0	0	0	0	0	0	0	0	0	0
complex	Nematoda	adult	Cucullanus pinnai	0	0	1	0	0	0	0	0	1	0	0	0	0	0	0	0	0	0	0	0	0	0	0	0	0	0	0	0	0	0	0	0	0	0	0	0	0	0	0	0	0	0	0	0	0	0
complex	Digenea	adult	Dadaytrema oxycephala	0	0	0	0	0	0	0	0	0	0	0	0	0	0	0	0	0	0	0	0	0	0	0	0	0	0	0	0	1	1	0	0	0	0	0	0	0	0	0	0	0	0	0	0	0	0
complex	Digenea	larval	Diplostomidae	0	0	0	0	0	0	0	0	0	0	0	0	0	0	0	0	0	0	0	0	0	0	0	0	0	0	0	0	0	0	0	0	0	0	0	0	1	1	0	0	0	0	0	0	0	0
complex	Nematoda	adult	Dycheline leporini	0	1	0	1	0	0	0	0	0	0	0	0	0	0	0	0	0	0	0	0	0	0	0	0	0	0	0	0	0	0	0	0	0	0	0	0	0	0	0	0	0	0	0	0	0	0
simple	Hirundidae	adult	Hirundidae	1	0	0	0	0	0	0	0	0	0	0	0	0	0	0	0	0	0	0	0	0	0	0	0	0	0	0	0	0	0	0	0	0	0	0	0	0	0	0	0	0	0	0	0	0	0
complex	Nematoda	larval	Hysterothylacium sp.	0	1	0	0	0	0	0	0	0	0	0	0	0	0	0	0	1	0	0	0	0	0	0	0	0	0	0	0	0	0	0	0	0	0	0	0	0	0	0	0	0	0	0	0	0	0
complex	Digenea	larval	Ithyoclinostomum dimorphum	0	0	0	0	0	0	0	1	1	0	0	0	0	0	0	0	0	0	0	0	0	0	0	0	0	0	0	0	0	0	0	0	0	0	0	0	0	0	0	0	0	0	0	0	0	0
simple	Monogenea	adult	Kritskyia annakohnae	0	0	0	0	0	0	0	0	0	0	1	0	0	0	0	0	0	0	1	0	0	0	0	0	0	0	0	0	0	0	0	0	0	0	0	0	0	0	0	0	0	0	0	0	0	0
simple	Monogenea	adult	Kritskyia eirasi	0	1	0	1	0	0	0	0	0	0	0	0	0	0	0	0	0	0	0	0	0	0	0	0	0	0	0	0	0	0	0	0	0	0	0	0	0	0	0	0	0	0	0	0	0	0
complex	Digenea	adult	Megacoelium sp	1	0	0	0	1	0	0	0	0	0	0	0	0	0	0	0	0	0	0	0	0	0	0	0	0	0	0	0	0	0	0	0	0	0	0	0	0	0	0	0	0	0	0	0	0	0
complex	Digenea	adult	Microrchis oligovitellum	0	0	0	0	0	0	0	0	0	0	0	0	0	0	0	1	0	0	0	0	0	1	0	0	0	0	0	0	0	0	0	0	0	0	0	0	0	0	0	0	0	0	0	0	0	0
complex	Digenea	larval	Neodiplostomum sp	0	0	0	0	1	0	0	0	0	0	0	0	0	0	0	0	1	0	0	0	0	0	0	0	0	0	0	0	0	0	0	0	0	0	0	0	0	0	0	0	0	0	0	0	0	0
complex	Acanthocephala	adult	Octospiniferoides incognita	0	0	0	1	0	0	0	0	1	0	0	0	0	0	0	0	0	0	0	0	0	0	0	0	0	0	0	0	0	0	0	0	0	0	0	0	0	0	0	0	0	0	0	0	0	0
simple	Monogenea	adult	Pavanelliella pavanellii	0	0	1	0	0	0	1	0	0	0	0	0	0	0	0	0	0	0	0	0	0	0	0	0	0	0	0	0	0	0	0	0	0	0	0	0	0	0	0	0	0	0	0	0	0	0
complex	Nematoda	larval	Porrocaecum sp	0	0	0	0	0	1	0	1	0	0	0	0	0	0	0	0	0	0	0	0	0	0	0	0	0	0	0	0	0	0	0	0	0	0	0	0	0	0	0	0	0	0	0	0	0	0
complex	Digenea	adult	Prosthenhystera obesa	0	0	1	0	0	0	0	0	0	0	0	0	0	0	1	0	0	0	0	0	0	0	0	0	0	0	0	0	0	0	0	0	0	0	0	0	0	0	0	0	0	0	0	0	0	0
complex	Acanthocephala	adult	Quadrigyrus torquatus	0	0	0	1	0	0	0	0	0	0	0	0	0	0	0	0	0	1	0	0	0	0	0	0	0	0	0	0	0	0	0	0	0	0	0	0	0	0	0	0	0	0	0	0	0	0
complex	Nematoda	adult	Raphidascaris (Sprentascaris) mahnerti	0	0	0	0	0	0	0	0	0	0	0	0	0	0	0	0	0	0	0	0	0	0	0	0	1	0	0	1	0	0	0	0	0	0	0	0	0	0	0	0	0	0	0	0	0	0
complex	Nematoda	adult	Raphidascaris sp.	1	0	0	0	0	0	0	0	0	0	0	0	0	0	0	0	0	0	0	0	0	0	0	1	0	0	0	0	0	0	0	0	0	0	0	0	0	0	0	0	0	0	0	0	0	0
complex	Cestoda	adult	Rhinebothrium paratrygoni	0	0	0	0	0	0	0	0	0	0	0	0	0	1	0	0	0	0	0	0	0	0	0	0	0	0	0	0	0	0	0	0	0	0	1	0	0	0	0	0	0	0	0	0	0	0
complex	Nematoda	adult	Rondonia rondoni	0	0	0	0	0	0	0	0	0	0	0	0	0	0	0	0	0	0	0	0	0	0	0	0	0	0	0	0	1	1	0	0	0	0	0	0	0	0	0	0	0	0	0	0	0	0
complex	Digenea	adult	Saccocoelioides magniovatus	1	0	0	0	0	1	0	0	0	0	0	0	0	0	0	0	0	0	0	0	0	0	0	0	0	0	0	0	0	0	0	0	0	0	0	0	0	0	0	0	0	0	0	0	0	0
complex	Digenea	adult	Saccocoelioides saccodontis	1	1	0	0	0	0	0	0	0	0	0	0	0	0	0	0	0	0	0	0	0	0	0	0	0	0	0	0	0	0	0	0	0	0	0	0	0	0	0	0	0	0	0	0	0	0
simple	Monogenea	adult	Sciadicleithrum joanae	0	0	0	0	0	0	0	0	0	0	0	0	0	0	0	0	0	0	0	0	0	0	0	0	0	0	0	0	0	0	0	0	0	0	0	0	0	0	1	0	0	0	0	0	0	0
complex	Cestoda	adult	Spatulifer maringaensis	0	0	0	0	0	0	0	0	0	0	0	1	0	0	0	0	0	0	0	0	0	0	0	0	0	0	0	0	0	0	1	0	0	0	0	0	0	0	0	0	0	0	0	0	0	0
complex	Digenea	larval	Sphinterodiplostomum sp.	1	0	0	0	0	0	0	0	0	0	0	1	0	0	0	0	0	0	0	0	0	0	0	0	0	0	0	0	0	0	0	0	0	0	0	0	0	0	0	0	0	0	0	0	0	0
complex	Nematoda	adult	Spiroxys sp	0	0	0	0	0	0	0	0	0	1	0	0	0	0	0	0	1	0	0	0	0	0	0	0	0	0	0	0	0	0	0	0	0	0	0	0	0	0	0	0	0	0	0	0	0	0
complex	Digenea	larval	Strigeoidea	0	0	0	0	0	0	0	0	0	0	0	0	0	0	0	1	0	0	0	0	0	0	0	0	0	0	0	0	0	0	0	0	0	1	0	0	0	0	0	0	0	0	0	0	0	0
simple	Monogenea	adult	Tereancistrum sp2	0	0	0	0	1	1	0	0	0	0	0	0	0	0	0	0	0	0	0	0	0	0	0	0	0	0	0	0	0	0	0	0	0	0	0	0	0	0	0	0	0	0	0	0	0	0
complex	Digenea	adult	Thometrema overstreeti	0	0	1	0	0	0	0	1	0	0	0	0	0	0	0	0	0	0	0	0	0	0	0	0	0	0	0	0	0	0	0	0	0	0	0	0	0	0	0	0	0	0	0	0	0	0
simple	Monogenea	adult	Urocleidoides sp2	0	1	0	0	0	1	0	0	0	0	0	0	0	0	0	0	0	0	0	0	0	0	0	0	0	0	0	0	0	0	0	0	0	0	0	0	0	0	0	0	0	0	0	0	0	0
simple	Copepoda	adult	Vaigamus sp1	0	0	0	0	0	0	0	0	0	1	0	0	0	0	0	0	0	0	0	0	0	0	0	0	0	1	0	0	0	0	0	0	0	0	0	0	0	0	0	0	0	0	0	0	0	0
complex	Cestoda	larval	Valipora sp.	0	0	1	0	0	0	0	0	0	0	0	0	0	0	0	0	0	0	0	0	0	0	0	0	0	0	0	0	0	0	0	0	0	0	0	0	0	0	1	0	0	0	0	0	0	0
simple	Monogenea	adult	Vancleaveus sp1	0	0	0	0	0	0	1	0	0	0	0	0	0	0	0	0	0	0	0	0	0	0	0	0	0	0	0	0	0	0	0	0	0	1	0	0	0	0	0	0	0	0	0	0	0	0
complex	Acanthocephala	adult	Acanthocephala sp1	0	0	0	0	0	0	0	0	0	0	1	0	0	0	0	0	0	0	0	0	0	0	0	0	0	0	0	0	0	0	0	0	0	0	0	0	0	0	0	0	0	0	0	0	0	0
complex	Acanthocephala	adult	Acanthocephala sp2	0	0	0	0	0	0	0	0	0	0	0	0	0	0	0	0	0	0	1	0	0	0	0	0	0	0	0	0	0	0	0	0	0	0	0	0	0	0	0	0	0	0	0	0	0	0
complex	Acanthocephala	adult	Acanthocephala sp3	0	0	0	0	0	0	0	0	0	0	0	0	0	0	0	0	0	0	0	0	0	0	0	0	0	0	0	0	1	0	0	0	0	0	0	0	0	0	0	0	0	0	0	0	0	0
complex	Acanthocephala	adult	Acanthocephala sp4	0	0	0	0	0	0	0	0	0	0	0	0	0	0	0	0	0	0	0	0	0	0	0	0	0	0	0	0	0	0	0	0	0	0	0	0	0	0	0	0	0	0	0	0	0	1
complex	Acanthocephala	adult	Acanthocephala sp5	0	0	0	0	0	0	0	0	0	0	0	0	0	0	0	0	0	0	0	0	0	0	0	0	0	0	0	0	0	1	0	0	0	0	0	0	0	0	0	0	0	0	0	0	0	0
complex	Acanthocephala	adult	Acanthocephala sp6	0	0	0	0	0	0	0	0	0	0	0	0	0	0	0	0	0	0	0	0	0	0	0	0	0	0	0	0	0	0	0	0	0	0	0	0	0	0	0	0	0	0	0	0	0	0
complex	Acanthocephala	adult	Acanthocephala sp7	0	0	0	0	0	0	1	0	0	0	0	0	0	0	0	0	0	0	0	0	0	0	0	0	0	0	0	0	0	0	0	0	0	0	0	0	0	0	0	0	0	0	0	0	0	0
complex	Acanthocephala	adult	Acanthocephala sp8	0	0	0	0	0	0	0	0	0	0	0	0	0	0	0	0	0	0	0	0	0	0	0	0	0	0	0	0	0	0	0	0	0	0	0	0	0	0	0	0	1	0	0	0	0	0
simple	Acarina	larval	Acarina (gen sp1)	0	0	0	0	0	0	0	0	0	0	1	0	0	0	0	0	0	0	0	0	0	0	0	0	0	0	0	0	0	0	0	0	0	0	0	0	0	0	0	0	0	0	0	0	0	0
simple	Acarina	larval	Acarina (gen sp2)	0	0	0	0	0	0	0	0	0	0	0	0	0	0	0	0	0	0	0	0	0	0	0	1	0	0	0	0	0	0	0	0	0	0	0	0	0	0	0	0	0	0	0	0	0	0
simple	Copepoda	adult	Acusicola sp.	0	0	0	0	0	0	0	0	0	1	0	0	0	0	0	0	0	0	0	0	0	0	0	0	0	0	0	0	0	0	0	0	0	0	0	0	0	0	0	0	0	0	0	0	0	0
simple	Monogenea	adult	Amphithecium sp1	0	0	0	0	0	0	0	0	0	1	0	0	0	0	0	0	0	0	0	0	0	0	0	0	0	0	0	0	0	0	0	0	0	0	0	0	0	0	0	0	0	0	0	0	0	0
simple	Monogenea	adult	Amphithecium sp2	0	0	0	0	0	0	0	0	0	0	1	0	0	0	0	0	0	0	0	0	0	0	0	0	0	0	0	0	0	0	0	0	0	0	0	0	0	0	0	0	0	0	0	0	0	0
simple	Monogenea	adult	Amphocleithrium paraguayensis	0	0	0	0	0	0	1	0	0	0	0	0	0	0	0	0	0	0	0	0	0	0	0	0	0	0	0	0	0	0	0	0	0	0	0	0	0	0	0	0	0	0	0	0	0	0
simple	Monogenea	adult	Amphocleithrium sp.	0	0	0	0	0	0	1	0	0	0	0	0	0	0	0	0	0	0	0	0	0	0	0	0	0	0	0	0	0	0	0	0	0	0	0	0	0	0	0	0	0	0	0	0	0	0
simple	Copepoda	adult	Amplexibranchius sp1	0	0	0	0	1	0	0	0	0	0	0	0	0	0	0	0	0	0	0	0	0	0	0	0	0	0	0	0	0	0	0	0	0	0	0	0	0	0	0	0	0	0	0	0	0	0
simple	Copepoda	adult	Amplexibranchius sp2	1	0	0	0	0	0	0	0	0	0	0	0	0	0	0	0	0	0	0	0	0	0	0	0	0	0	0	0	0	0	0	0	0	0	0	0	0	0	0	0	0	0	0	0	0	0
simple	Monogenea	adult	Anacanthoroides sp.	1	0	0	0	0	0	0	0	0	0	0	0	0	0	0	0	0	0	0	0	0	0	0	0	0	0	0	0	0	0	0	0	0	0	0	0	0	0	0	0	0	0	0	0	0	0
simple	Monogenea	adult	Anacanthorus sp	0	0	0	0	0	0	0	0	0	0	0	0	0	0	1	0	0	0	0	0	0	0	0	0	0	0	0	0	0	0	0	0	0	0	0	0	0	0	0	0	0	0	0	0	0	0
simple	Monogenea	adult	Anacanthorus sp1	0	0	0	0	0	0	0	0	0	0	1	0	0	0	0	0	0	0	0	0	0	0	0	0	0	0	0	0	0	0	0	0	0	0	0	0	0	0	0	0	0	0	0	0	0	0
simple	Monogenea	adult	Anacanthorus sp2	0	0	0	0	0	0	0	0	0	0	1	0	0	0	0	0	0	0	0	0	0	0	0	0	0	0	0	0	0	0	0	0	0	0	0	0	0	0	0	0	0	0	0	0	0	0
simple	Monogenea	adult	Anacanthorus sp3	0	0	0	0	0	0	0	0	0	0	1	0	0	0	0	0	0	0	0	0	0	0	0	0	0	0	0	0	0	0	0	0	0	0	0	0	0	0	0	0	0	0	0	0	0	0
simple	Monogenea	adult	Ancyrocephalinae (gen. Sp1)	1	0	0	0	0	0	0	0	0	0	0	0	0	0	0	0	0	0	0	0	0	0	0	0	0	0	0	0	0	0	0	0	0	0	0	0	0	0	0	0	0	0	0	0	0	0
simple	Monogenea	adult	Ancyrocephalinae (gen. Sp2)	0	0	0	0	0	0	1	0	0	0	0	0	0	0	0	0	0	0	0	0	0	0	0	0	0	0	0	0	0	0	0	0	0	0	0	0	0	0	0	0	0	0	0	0	0	0
complex	Nematoda	adult	Anisakidae	0	0	0	0	0	0	0	0	0	0	0	0	0	0	1	0	0	0	0	0	0	0	0	0	0	0	0	0	0	0	0	0	0	0	0	0	0	0	0	0	0	0	0	0	0	0
complex	Digenea	larval	Antorchis sp	0	0	0	0	0	0	0	0	0	1	0	0	0	0	0	0	0	0	0	0	0	0	0	0	0	0	0	0	0	0	0	0	0	0	0	0	0	0	0	0	0	0	0	0	0	0
simple	Branchiura	adult	Argulus pestifer	0	0	0	0	0	0	1	0	0	0	0	0	0	0	0	0	0	0	0	0	0	0	0	0	0	0	0	0	0	0	0	0	0	0	0	0	0	0	0	0	0	0	0	0	0	0
simple	Branchiura	adult	Argulus sp 2	0	0	0	0	1	0	0	0	0	0	0	0	0	0	0	0	0	0	0	0	0	0	0	0	0	0	0	0	0	0	0	0	0	0	0	0	0	0	0	0	0	0	0	0	0	0
simple	Branchiura	adult	Argulus sp 3	0	0	0	1	0	0	0	0	0	0	0	0	0	0	0	0	0	0	0	0	0	0	0	0	0	0	0	0	0	0	0	0	0	0	0	0	0	0	0	0	0	0	0	0	0	0
simple	Branchiura	adult	Argulus sp.	0	1	0	0	0	0	0	0	0	0	0	0	0	0	0	0	0	0	0	0	0	0	0	0	0	0	0	0	0	0	0	0	0	0	0	0	0	0	0	0	0	0	0	0	0	0
simple	Copepoda	adult	Brasergasilus sp	0	0	0	0	0	0	0	0	0	1	0	0	0	0	0	0	0	0	0	0	0	0	0	0	0	0	0	0	0	0	0	0	0	0	0	0	0	0	0	0	0	0	0	0	0	0
complex	Digenea	larval	Bucephalidae	0	0	0	0	0	0	0	0	0	1	0	0	0	0	0	0	0	0	0	0	0	0	0	0	0	0	0	0	0	0	0	0	0	0	0	0	0	0	0	0	0	0	0	0	0	0
complex	Cestoda	adult	Cangatiella arandasi	0	0	0	0	0	0	0	0	0	0	0	0	0	0	0	0	0	0	0	0	0	1	0	0	0	0	0	0	0	0	0	0	0	0	0	0	0	0	0	0	0	0	0	0	0	0
complex	Nematoda	adult	Capilariidae (gen sp 1)	0	0	0	0	0	0	0	0	0	0	1	0	0	0	0	0	0	0	0	0	0	0	0	0	0	0	0	0	0	0	0	0	0	0	0	0	0	0	0	0	0	0	0	0	0	0
complex	Nematoda	adult	Capilariidae (gen sp 2)	0	0	0	0	0	0	0	0	0	0	0	0	0	0	0	0	0	0	1	0	0	0	0	0	0	0	0	0	0	0	0	0	0	0	0	0	0	0	0	0	0	0	0	0	0	0
complex	Nematoda	adult	Capillostrongyloides sentinosa	0	0	0	0	0	1	0	0	0	0	0	0	0	0	0	0	0	0	0	0	0	0	0	0	0	0	0	0	0	0	0	0	0	0	0	0	0	0	0	0	0	0	0	0	0	0
complex	Cestoda	adult	Cestoda (gen sp1)	0	0	0	0	0	0	0	0	0	0	0	0	0	0	0	0	0	1	0	0	0	0	0	0	0	0	0	0	0	0	0	0	0	0	0	0	0	0	0	0	0	0	0	0	0	0
complex	Cestoda	adult	Cestoda (gen sp2)	0	0	0	0	0	0	0	0	0	0	0	0	0	0	0	0	0	0	0	0	0	0	0	0	0	0	0	0	0	0	0	0	0	0	0	0	0	0	0	0	0	0	0	0	0	0
complex	Digenea	adult	Chalcinotrema thatcheri	0	0	0	1	0	0	0	0	0	0	0	0	0	0	0	0	0	0	0	0	0	0	0	0	0	0	0	0	0	0	0	0	0	0	0	0	0	0	0	0	0	0	0	0	0	0
complex	Cestoda	adult	Chambriella agostinhoi	0	0	0	0	0	0	0	0	0	0	0	0	0	0	0	0	0	0	0	0	1	0	0	0	0	0	0	0	0	0	0	0	0	0	0	0	0	0	0	0	0	0	0	0	0	0
complex	Cestoda	adult	Chambriella itaipuensis	0	0	0	0	0	0	0	0	0	0	0	1	0	0	0	0	0	0	0	0	0	0	0	0	0	0	0	0	0	0	0	0	0	0	0	0	0	0	0	0	0	0	0	0	0	0
simple	Monogenea	adult	Cleidodiscus sp 1	0	1	0	0	0	0	0	0	0	0	0	0	0	0	0	0	0	0	0	0	0	0	0	0	0	0	0	0	0	0	0	0	0	0	0	0	0	0	0	0	0	0	0	0	0	0
simple	Monogenea	adult	Cleidodiscus sp 2	0	0	0	0	1	0	0	0	0	0	0	0	0	0	0	0	0	0	0	0	0	0	0	0	0	0	0	0	0	0	0	0	0	0	0	0	0	0	0	0	0	0	0	0	0	0
simple	Monogenea	adult	Cleidodiscus sp 3	0	0	0	1	0	0	0	0	0	0	0	0	0	0	0	0	0	0	0	0	0	0	0	0	0	0	0	0	0	0	0	0	0	0	0	0	0	0	0	0	0	0	0	0	0	0
simple	Monogenea	adult	Cleidodiscus sp 4	0	0	0	0	0	0	0	0	0	0	0	0	0	0	0	0	0	0	0	0	0	0	1	0	0	0	0	0	0	0	0	0	0	0	0	0	0	0	0	0	0	0	0	0	0	0
simple	Monogenea	adult	Cleidodiscus sp 5	0	0	0	0	0	0	0	0	0	0	0	0	0	0	0	0	0	0	0	0	0	0	0	0	0	0	0	0	0	0	0	0	0	0	0	0	0	0	0	0	0	0	0	0	0	0
complex	Digenea	adult	Colocladorchis sp	1	0	0	0	0	0	0	0	0	0	0	0	0	0	0	0	0	0	0	0	0	0	0	0	0	0	0	0	0	0	0	0	0	0	0	0	0	0	0	0	0	0	0	0	0	0
simple	Copepoda	adult	Copepoda (gen sp 6)	0	0	0	0	0	0	0	0	0	0	0	0	0	0	0	0	0	0	0	0	0	0	1	0	0	0	0	0	0	0	0	0	0	0	0	0	0	0	0	0	0	0	0	0	0	0
simple	Copepoda	adult	Copepoda (gen sp1)	0	0	0	0	0	0	0	0	0	0	0	0	0	0	0	0	0	0	0	0	0	0	0	0	0	0	0	0	0	0	0	0	0	0	0	0	0	0	0	0	0	0	0	0	0	0
simple	Copepoda	adult	Copepoda (gen sp2)	0	0	0	0	0	0	0	0	0	0	0	0	0	0	0	0	0	0	0	0	0	0	0	0	0	0	0	0	0	0	0	0	1	0	0	0	0	0	0	0	0	0	0	0	0	0
simple	Copepoda	adult	Copepoda (gen sp3)	0	0	0	0	0	0	0	0	0	0	0	0	0	0	0	0	0	0	0	0	0	0	0	0	0	0	0	0	0	0	0	0	0	0	0	0	0	0	0	0	0	0	0	0	0	0
simple	Copepoda	adult	Copepoda (gen sp4)	0	0	0	0	0	0	0	0	0	0	0	0	0	0	0	0	0	0	0	0	0	0	0	0	0	0	0	0	0	0	0	0	0	0	0	0	0	0	0	0	0	0	0	0	0	0
simple	Copepoda	adult	Copepoda (gen sp5)	0	0	0	0	0	0	0	0	0	0	0	0	0	0	0	1	0	0	0	0	0	0	0	0	0	0	0	0	0	0	0	0	0	0	0	0	0	0	0	0	0	0	0	0	0	0
complex	Nematoda	adult	Cosmoxynema vianai	0	0	0	0	0	0	0	0	0	0	0	0	0	0	0	0	0	0	0	0	0	0	0	0	0	0	0	0	0	0	0	1	0	0	0	0	0	0	0	0	0	0	0	0	0	0
complex	Nematoda	adult	Cosmoxynemoides sp.	0	0	0	0	0	0	0	0	0	0	0	0	0	0	0	0	0	0	0	0	0	0	0	0	0	0	0	0	0	0	0	0	0	1	0	0	0	0	0	0	0	0	0	0	0	0
complex	Digenea	adult	Crepidostomum platense	0	0	1	0	0	0	0	0	0	0	0	0	0	0	0	0	0	0	0	0	0	0	0	0	0	0	0	0	0	0	0	0	0	0	0	0	0	0	0	0	0	0	0	0	0	0
complex	Digenea	adult	Creptotrema lynchi	0	0	0	0	1	0	0	0	0	0	0	0	0	0	0	0	0	0	0	0	0	0	0	0	0	0	0	0	0	0	0	0	0	0	0	0	0	0	0	0	0	0	0	0	0	0
complex	Digenea	adult	Creptotrema sp.	0	0	0	1	0	0	0	0	0	0	0	0	0	0	0	0	0	0	0	0	0	0	0	0	0	0	0	0	0	0	0	0	0	0	0	0	0	0	0	0	0	0	0	0	0	0
complex	Digenea	adult	Crocodilicola pseudostoma	0	0	0	0	0	0	0	0	0	0	0	1	0	0	0	0	0	0	0	0	0	0	0	0	0	0	0	0	0	0	0	0	0	0	0	0	0	0	0	0	0	0	0	0	0	0
complex	Digenea	larval	Crocodilicola pseudostoma	0	0	0	0	0	0	0	0	0	0	0	0	0	0	0	0	0	0	0	0	0	0	0	0	0	0	0	1	0	0	0	0	0	0	0	0	0	0	0	0	0	0	0	0	0	0
complex	Nematoda	adult	Cucullanellus sp.	0	0	0	0	0	0	0	0	0	0	0	0	0	0	0	0	0	0	0	0	0	1	0	0	0	0	0	0	0	0	0	0	0	0	0	0	0	0	0	0	0	0	0	0	0	0
complex	Nematoda	adult	Cucullanus (Cucullanus) zungaro	0	0	0	0	0	0	0	0	0	0	0	1	0	0	0	0	0	0	0	0	0	0	0	0	0	0	0	0	0	0	0	0	0	0	0	0	0	0	0	0	0	0	0	0	0	0
complex	Nematoda	adult	Cucullanus pseudoplatystomae	0	0	0	0	0	0	1	0	0	0	0	0	0	0	0	0	0	0	0	0	0	0	0	0	0	0	0	0	0	0	0	0	0	0	0	0	0	0	0	0	0	0	0	0	0	0
complex	Nematoda	adult	Cucullanus sp1	0	0	0	0	0	0	0	0	0	0	0	0	0	1	0	0	0	0	0	0	0	0	0	0	0	0	0	0	0	0	0	0	0	0	0	0	0	0	0	0	0	0	0	0	0	0
complex	Nematoda	adult	Cucullanus sp2	0	0	0	0	0	0	0	0	0	0	1	0	0	0	0	0	0	0	0	0	0	0	0	0	0	0	0	0	0	0	0	0	0	0	0	0	0	0	0	0	0	0	0	0	0	0
complex	Nematoda	adult	Cucullanus sp3	0	0	0	0	0	0	0	0	0	0	0	0	0	0	0	0	0	0	1	0	0	0	0	0	0	0	0	0	0	0	0	0	0	0	0	0	0	0	0	0	0	0	0	0	0	0
complex	Nematoda	adult	Cucullanus sp4	0	0	0	0	0	0	0	0	0	0	0	0	0	0	0	0	0	0	0	0	1	0	0	0	0	0	0	0	0	0	0	0	0	0	0	0	0	0	0	0	0	0	0	0	0	0
complex	Nematoda	larval	Cystidicoloides sp.	0	1	0	0	0	0	0	0	0	0	0	0	0	0	0	0	0	0	0	0	0	0	0	0	0	0	0	0	0	0	0	0	0	0	0	0	0	0	0	0	0	0	0	0	0	0
complex	Digenea	larval	Cystodiplostomum sp.	0	0	0	1	0	0	0	0	0	0	0	0	0	0	0	0	0	0	0	0	0	0	0	0	0	0	0	0	0	0	0	0	0	0	0	0	0	0	0	0	0	0	0	0	0	0
complex	Digenea	adult	Dadayius pacupeva	0	0	0	0	0	0	0	0	0	0	0	0	0	0	0	0	0	0	0	0	0	0	0	0	1	0	0	0	0	0	0	0	0	0	0	0	0	0	0	0	0	0	0	0	0	0
simple	Monogenea	adult	Demidospermus labrosi	0	0	0	0	0	0	0	0	0	0	0	0	0	0	0	0	0	0	0	1	0	0	0	0	0	0	0	0	0	0	0	0	0	0	0	0	0	0	0	0	0	0	0	0	0	0
simple	Monogenea	adult	Demidospermus mandi	0	0	0	0	0	0	0	0	0	0	0	0	0	0	0	0	0	0	0	1	0	0	0	0	0	0	0	0	0	0	0	0	0	0	0	0	0	0	0	0	0	0	0	0	0	0
simple	Monogenea	adult	Demidospermus sp1.	0	0	0	0	0	0	0	0	0	0	0	0	0	0	0	0	0	0	0	0	0	0	0	0	0	0	0	0	0	0	0	0	1	0	0	0	0	0	0	0	0	0	0	0	0	0
simple	Monogenea	adult	Demidospermus sp2.	0	0	0	0	0	0	0	0	0	0	0	0	0	0	0	1	0	0	0	0	0	0	0	0	0	0	0	0	0	0	0	0	0	0	0	0	0	0	0	0	0	0	0	0	0	0
simple	Monogenea	adult	Demidospermus sp2.	0	0	1	0	0	0	0	0	0	0	0	0	0	0	0	0	0	0	0	0	0	0	0	0	0	0	0	0	0	0	0	0	0	0	0	0	0	0	0	0	0	0	0	0	0	0
complex	Digenea	larval	Digenea (gen sp8)	0	0	0	0	0	0	0	0	0	0	0	0	0	0	0	0	0	0	0	0	0	0	0	0	0	0	0	0	0	0	0	0	0	0	0	0	0	0	0	0	0	0	0	0	0	0
simple	Monogenea	adult	Diplectanum piscinarius	0	0	0	0	0	0	0	0	0	0	0	0	0	0	0	0	0	0	0	0	0	0	0	0	0	0	0	0	0	0	0	0	0	0	0	0	0	0	0	0	0	0	0	0	0	0
complex	Digenea	larval	Diplostomum (Tylodelphys) sp.1	0	0	0	0	0	0	0	1	0	0	0	0	0	0	0	0	0	0	0	0	0	0	0	0	0	0	0	0	0	0	0	0	0	0	0	0	0	0	0	0	0	0	0	0	0	0
complex	Digenea	larval	Diplostomum (Tylodelphys) sp.2	0	0	0	0	0	0	0	1	0	0	0	0	0	0	0	0	0	0	0	0	0	0	0	0	0	0	0	0	0	0	0	0	0	0	0	0	0	0	0	0	0	0	0	0	0	0
simple	Branchiura	adult	Dolops carvalhoi	0	0	0	0	0	0	1	0	0	0	0	0	0	0	0	0	0	0	0	0	0	0	0	0	0	0	0	0	0	0	0	0	0	0	0	0	0	0	0	0	0	0	0	0	0	0
simple	Branchiura	adult	Dolops geayi	1	0	0	0	0	0	0	0	0	0	0	0	0	0	0	0	0	0	0	0	0	0	0	0	0	0	0	0	0	0	0	0	0	0	0	0	0	0	0	0	0	0	0	0	0	0
simple	Branchiura	adult	Dolops longicauda	0	0	0	0	0	0	0	0	0	0	0	0	0	0	1	0	0	0	0	0	0	0	0	0	0	0	0	0	0	0	0	0	0	0	0	0	0	0	0	0	0	0	0	0	0	0
simple	Branchiura	adult	Dolops sp 2	0	0	0	0	0	0	0	0	0	0	0	0	0	0	1	0	0	0	0	0	0	0	0	0	0	0	0	0	0	0	0	0	0	0	0	0	0	0	0	0	0	0	0	0	0	0
simple	Branchiura	adult	Dolops sp 3	0	0	0	0	0	1	0	0	0	0	0	0	0	0	0	0	0	0	0	0	0	0	0	0	0	0	0	0	0	0	0	0	0	0	0	0	0	0	0	0	0	0	0	0	0	0
simple	Branchiura	adult	Dolops sp 4	0	0	0	0	1	0	0	0	0	0	0	0	0	0	0	0	0	0	0	0	0	0	0	0	0	0	0	0	0	0	0	0	0	0	0	0	0	0	0	0	0	0	0	0	0	0
simple	Branchiura	adult	Dolops sp1	0	0	0	0	0	0	0	0	1	0	0	0	0	0	0	0	0	0	0	0	0	0	0	0	0	0	0	0	0	0	0	0	0	0	0	0	0	0	0	0	0	0	0	0	0	0
complex	Nematoda	adult	Echinocephalus sp.	0	0	0	0	0	0	0	0	0	0	0	0	0	1	0	0	0	0	0	0	0	0	0	0	0	0	0	0	0	0	0	0	0	0	0	0	0	0	0	0	0	0	0	0	0	0
complex	Acanthocephala	adult	Echinorhynchus sp	0	0	0	0	0	0	0	0	1	0	0	0	0	0	0	0	0	0	0	0	0	0	0	0	0	0	0	0	0	0	0	0	0	0	0	0	0	0	0	0	0	0	0	0	0	0
complex	Digenea	larval	Echinostomatidae	0	1	0	0	0	0	0	0	0	0	0	0	0	0	0	0	0	0	0	0	0	0	0	0	0	0	0	0	0	0	0	0	0	0	0	0	0	0	0	0	0	0	0	0	0	0
simple	Copepoda	adult	Ergasilidae	0	0	0	0	0	0	1	0	0	0	0	0	0	0	0	0	0	0	0	0	0	0	0	0	0	0	0	0	0	0	0	0	0	0	0	0	0	0	0	0	0	0	0	0	0	0
simple	Copepoda	adult	Ergasilus sp.	0	0	0	0	0	0	0	0	0	1	0	0	0	0	0	0	0	0	0	0	0	0	0	0	0	0	0	0	0	0	0	0	0	0	0	0	0	0	0	0	0	0	0	0	0	0
simple	Copepoda	adult	Ergasilus sp2	1	0	0	0	0	0	0	0	0	0	0	0	0	0	0	0	0	0	0	0	0	0	0	0	0	0	0	0	0	0	0	0	0	0	0	0	0	0	0	0	0	0	0	0	0	0
simple	Copepoda	adult	Ergasilus sp3	0	0	1	0	0	0	0	0	0	0	0	0	0	0	0	0	0	0	0	0	0	0	0	0	0	0	0	0	0	0	0	0	0	0	0	0	0	0	0	0	0	0	0	0	0	0
simple	Copepoda	adult	Gamidactylus jaraquensis	1	0	0	0	0	0	0	0	0	0	0	0	0	0	0	0	0	0	0	0	0	0	0	0	0	0	0	0	0	0	0	0	0	0	0	0	0	0	0	0	0	0	0	0	0	0
simple	Copepoda	adult	Gamidactylus sp.	0	0	1	0	0	0	0	0	0	0	0	0	0	0	0	0	0	0	0	0	0	0	0	0	0	0	0	0	0	0	0	0	0	0	0	0	0	0	0	0	0	0	0	0	0	0
simple	Copepoda	adult	Gamispatulus sp.	1	0	0	0	0	0	0	0	0	0	0	0	0	0	0	0	0	0	0	0	0	0	0	0	0	0	0	0	0	0	0	0	0	0	0	0	0	0	0	0	0	0	0	0	0	0
complex	Digenea	adult	Genarchella sp	0	0	0	0	0	0	0	0	0	0	0	0	0	1	0	0	0	0	0	0	0	0	0	0	0	0	0	0	0	0	0	0	0	0	0	0	0	0	0	0	0	0	0	0	0	0
complex	Cestoda	adult	Gibsoniela mandube	0	0	0	0	0	0	0	0	0	0	0	0	0	0	0	0	0	0	0	0	0	0	0	0	0	0	0	0	0	0	0	0	0	0	0	0	0	0	0	1	0	0	0	0	0	0
complex	Cestoda	adult	Goezeella nupeliensis	0	0	0	0	0	0	0	0	0	0	0	0	0	0	0	0	0	0	0	0	0	0	0	0	0	0	0	0	0	0	1	0	0	0	0	0	0	0	0	0	0	0	0	0	0	0
complex	Cestoda	adult	Goezeella paranaensis	0	0	0	0	0	0	0	0	0	0	0	1	0	0	0	0	0	0	0	0	0	0	0	0	0	0	0	0	0	0	0	0	0	0	0	0	0	0	0	0	0	0	0	0	0	0
complex	Nematoda	adult	Goezia brevicaeca	0	1	0	0	0	0	0	0	0	0	0	0	0	0	0	0	0	0	0	0	0	0	0	0	0	0	0	0	0	0	0	0	0	0	0	0	0	0	0	0	0	0	0	0	0	0
complex	Nematoda	adult	Goezia sp1	0	0	0	0	0	0	0	0	0	0	0	0	0	0	0	0	0	0	0	0	0	1	0	0	0	0	0	0	0	0	0	0	0	0	0	0	0	0	0	0	0	0	0	0	0	0
complex	Nematoda	adult	Goezia sp2	0	0	1	0	0	0	0	0	0	0	0	0	0	0	0	0	0	0	0	0	0	0	0	0	0	0	0	0	0	0	0	0	0	0	0	0	0	0	0	0	0	0	0	0	0	0
complex	Nematoda	adult	Goezia sp3	0	0	0	0	0	0	0	0	0	0	0	1	0	0	0	0	0	0	0	0	0	0	0	0	0	0	0	0	0	0	0	0	0	0	0	0	0	0	0	0	0	0	0	0	0	0
complex	Digenea	adult	Gorgoderidae	0	0	0	0	0	0	0	0	0	0	0	1	0	0	0	0	0	0	0	0	0	0	0	0	0	0	0	0	0	0	0	0	0	0	0	0	0	0	0	0	0	0	0	0	0	0
simple	Monogenea	adult	Gussevia arilla	0	0	0	0	0	0	0	0	0	0	0	0	1	0	0	0	0	0	0	0	0	0	0	0	0	0	0	0	0	0	0	0	0	0	0	0	0	0	0	0	0	0	0	0	0	0
simple	Monogenea	adult	Gussevia asota	0	0	0	0	0	0	0	0	0	0	0	0	0	0	0	0	0	0	0	0	0	0	0	0	0	0	1	0	0	0	0	0	0	0	0	0	0	0	0	0	0	0	0	0	0	0
simple	Monogenea	adult	Gussevia astronoti	0	0	0	0	0	0	0	0	0	0	0	0	0	0	0	0	0	0	0	0	0	0	0	0	0	0	1	0	0	0	0	0	0	0	0	0	0	0	0	0	0	0	0	0	0	0
simple	Monogenea	adult	Gussevia longihaptor	0	0	0	0	0	0	0	0	0	0	0	0	1	0	0	0	0	0	0	0	0	0	0	0	0	0	0	0	0	0	0	0	0	0	0	0	0	0	0	0	0	0	0	0	0	0
simple	Monogenea	adult	Gussevia rogersi	0	0	0	0	0	0	0	0	0	0	0	0	0	0	0	0	0	0	0	0	0	0	0	0	0	0	1	0	0	0	0	0	0	0	0	0	0	0	0	0	0	0	0	0	0	0
simple	Monogenea	adult	Gussevia sp.	0	0	0	0	0	0	0	0	0	0	0	0	0	0	0	0	0	0	0	0	0	0	0	0	0	0	1	0	0	0	0	0	0	0	0	0	0	0	0	0	0	0	0	0	0	0
simple	Monogenea	adult	Gussevia undulata	0	0	0	0	0	0	0	0	0	0	0	0	1	0	0	0	0	0	0	0	0	0	0	0	0	0	0	0	0	0	0	0	0	0	0	0	0	0	0	0	0	0	0	0	0	0
simple	Monogenea	adult	Gyrodactylus sp.1	1	0	0	0	0	0	0	0	0	0	0	0	0	0	0	0	0	0	0	0	0	0	0	0	0	0	0	0	0	0	0	0	0	0	0	0	0	0	0	0	0	0	0	0	0	0
complex	Cestoda	adult	Harriscolex kaparari	0	0	0	0	0	0	1	0	0	0	0	0	0	0	0	0	0	0	0	0	0	0	0	0	0	0	0	0	0	0	0	0	0	0	0	0	0	0	0	0	0	0	0	0	0	0
simple	Hirundidae	adult	Helobdella sp	0	0	1	0	0	0	0	0	0	0	0	0	0	0	0	0	0	0	0	0	0	0	0	0	0	0	0	0	0	0	0	0	0	0	0	0	0	0	0	0	0	0	0	0	0	0
complex	Myxospera	adult	Henneguya caudicula	0	0	0	1	0	0	0	0	0	0	0	0	0	0	0	0	0	0	0	0	0	0	0	0	0	0	0	0	0	0	0	0	0	0	0	0	0	0	0	0	0	0	0	0	0	0
complex	Myxospera	adult	Henneguya corruscans	0	0	0	0	0	0	1	0	0	0	0	0	0	0	0	0	0	0	0	0	0	0	0	0	0	0	0	0	0	0	0	0	0	0	0	0	0	0	0	0	0	0	0	0	0	0
complex	Myxospera	adult	Henneguya paranaensis	1	0	0	0	0	0	0	0	0	0	0	0	0	0	0	0	0	0	0	0	0	0	0	0	0	0	0	0	0	0	0	0	0	0	0	0	0	0	0	0	0	0	0	0	0	0
complex	Digenea	larval	Herpetodiplostomum gymnoti	0	0	0	0	0	0	0	0	0	0	0	0	0	0	0	0	0	0	0	1	0	0	0	0	0	0	0	0	0	0	0	0	0	0	0	0	0	0	0	0	0	0	0	0	0	0
simple	Isopoda	adult	Isopoda (gen sp1)	0	0	0	0	0	0	0	1	0	0	0	0	0	0	0	0	0	0	0	0	0	0	0	0	0	0	0	0	0	0	0	0	0	0	0	0	0	0	0	0	0	0	0	0	0	0
simple	Isopoda	adult	Isopoda (gen sp2)	0	0	0	0	0	0	0	0	0	0	0	0	1	0	0	0	0	0	0	0	0	0	0	0	0	0	0	0	0	0	0	0	0	0	0	0	0	0	0	0	0	0	0	0	0	0
simple	Isopoda (gen sp3)	adult	Isopoda (gen sp3)	0	0	0	0	0	0	0	0	0	0	0	0	0	0	0	0	0	0	0	0	0	0	0	0	0	0	0	0	0	0	0	0	0	0	0	0	0	0	0	0	0	0	1	0	0	0
simple	Monogenea	adult	Jainus hexops	0	0	0	0	0	0	0	0	0	0	0	0	0	0	0	0	0	0	0	0	0	0	0	0	0	0	0	0	0	0	0	0	0	0	0	0	0	0	0	0	0	0	0	0	0	0
simple	Monogenea	adult	Jainus sp1	0	0	0	0	0	0	0	0	0	0	0	0	0	0	0	0	0	0	0	0	0	0	0	0	0	0	0	0	0	0	0	0	1	0	0	0	0	0	0	0	0	0	0	0	0	0
simple	Monogenea	adult	Jainus sp2	0	0	0	0	0	0	0	0	0	0	0	0	0	0	1	0	0	0	0	0	0	0	0	0	0	0	0	0	0	0	0	0	0	0	0	0	0	0	0	0	0	0	0	0	0	0
simple	Monogenea	adult	Jainus sp3	0	0	0	0	0	0	0	0	0	0	0	0	0	0	0	0	0	0	0	0	0	0	0	0	0	0	0	0	0	0	0	0	0	0	0	1	0	0	0	0	0	0	0	0	0	0
simple	Monogenea	adult	Jainus sp4	0	1	0	0	0	0	0	0	0	0	0	0	0	0	0	0	0	0	0	0	0	0	0	0	0	0	0	0	0	0	0	0	0	0	0	0	0	0	0	0	0	0	0	0	0	0
simple	Monogenea	adult	Jainus sp5	0	0	0	0	0	1	0	0	0	0	0	0	0	0	0	0	0	0	0	0	0	0	0	0	0	0	0	0	0	0	0	0	0	0	0	0	0	0	0	0	0	0	0	0	0	0
simple	Monogenea	adult	Jainus sp6	0	0	0	0	1	0	0	0	0	0	0	0	0	0	0	0	0	0	0	0	0	0	0	0	0	0	0	0	0	0	0	0	0	0	0	0	0	0	0	0	0	0	0	0	0	0
simple	Monogenea	adult	Jainus sp7	0	0	0	1	0	0	0	0	0	0	0	0	0	0	0	0	0	0	0	0	0	0	0	0	0	0	0	0	0	0	0	0	0	0	0	0	0	0	0	0	0	0	0	0	0	0
simple	Monogenea	adult	Jainus sp8	0	0	0	0	0	0	0	0	1	0	0	0	0	0	0	0	0	0	0	0	0	0	0	0	0	0	0	0	0	0	0	0	0	0	0	0	0	0	0	0	0	0	0	0	0	0
complex	Cestoda	adult	Jauella glandicephalus	0	0	0	0	0	0	0	0	0	0	0	0	0	0	0	0	0	0	0	0	1	0	0	0	0	0	0	0	0	0	0	0	0	0	0	0	0	0	0	0	0	0	0	0	0	0
complex	Nematoda	adult	Johnstonmawsonia sp.	0	0	0	0	0	0	0	0	0	0	0	0	0	0	0	1	0	0	0	0	0	0	0	0	0	0	0	0	0	0	0	0	0	0	0	0	0	0	0	0	0	0	0	0	0	0
simple	Monogenea	adult	Kritskyia boegeri	1	0	0	0	0	0	0	0	0	0	0	0	0	0	0	0	0	0	0	0	0	0	0	0	0	0	0	0	0	0	0	0	0	0	0	0	0	0	0	0	0	0	0	0	0	0
simple	Monogenea	adult	Kritskyia sp1	0	0	0	0	0	1	0	0	0	0	0	0	0	0	0	0	0	0	0	0	0	0	0	0	0	0	0	0	0	0	0	0	0	0	0	0	0	0	0	0	0	0	0	0	0	0
simple	Monogenea	adult	Kritskyia sp2	0	0	0	0	1	0	0	0	0	0	0	0	0	0	0	0	0	0	0	0	0	0	0	0	0	0	0	0	0	0	0	0	0	0	0	0	0	0	0	0	0	0	0	0	0	0
complex	Digenea	adult	Lecitobothrioides sp	1	0	0	0	0	0	0	0	0	0	0	0	0	0	0	0	0	0	0	0	0	0	0	0	0	0	0	0	0	0	0	0	0	0	0	0	0	0	0	0	0	0	0	0	0	0
complex	Cestoda	adult	Mariauxiella pimelodi	0	0	0	0	0	0	0	0	0	0	0	0	0	0	0	0	0	0	0	0	0	0	0	0	0	0	0	0	0	0	0	0	0	0	0	0	0	0	0	0	0	0	0	1	0	0
complex	Cestoda	adult	Mariauxiella piscatorum	0	0	0	0	0	0	0	0	0	0	0	1	0	0	0	0	0	0	0	0	0	0	0	0	0	0	0	0	0	0	0	0	0	0	0	0	0	0	0	0	0	0	0	0	0	0
complex	Cestoda	adult	Megathylacus brooksi	0	0	0	0	0	0	0	0	0	0	0	0	0	0	0	0	0	0	0	0	1	0	0	0	0	0	0	0	0	0	0	0	0	0	0	0	0	0	0	0	0	0	0	0	0	0
complex	Cestoda	adult	Megathylacus travassosi	0	0	0	0	0	0	1	0	0	0	0	0	0	0	0	0	0	0	0	0	0	0	0	0	0	0	0	0	0	0	0	0	0	0	0	0	0	0	0	0	0	0	0	0	0	0
complex	Nematoda	adult	Monhysterides sp.	0	0	1	0	0	0	0	0	0	0	0	0	0	0	0	0	0	0	0	0	0	0	0	0	0	0	0	0	0	0	0	0	0	0	0	0	0	0	0	0	0	0	0	0	0	0
simple	Monogenea	adult	Monogenea 1	0	0	0	0	0	0	0	0	0	0	0	0	0	0	0	0	0	0	0	0	0	0	0	0	0	0	0	0	0	0	0	0	0	0	0	0	0	1	0	0	0	0	0	0	0	0
simple	Monogenea	adult	Monogenea 2	0	0	0	0	0	0	0	0	0	0	0	0	0	0	0	0	0	1	0	0	0	0	0	0	0	0	0	0	0	0	0	0	0	0	0	0	0	0	0	0	0	0	0	0	0	0
simple	Monogenea	adult	Monogenea 3	0	0	0	0	0	0	0	0	0	0	0	0	0	0	0	0	0	0	0	0	0	0	0	0	0	0	0	0	0	0	0	0	0	0	0	0	0	0	0	0	0	0	0	0	0	0
simple	Monogenea	adult	Monogenea 4	0	0	0	0	0	0	0	0	0	0	0	0	0	0	0	0	0	0	0	0	0	1	0	0	0	0	0	0	0	0	0	0	0	0	0	0	0	0	0	0	0	0	0	0	0	0
simple	Monogenea	adult	Monogenea 5	0	0	0	0	0	0	0	0	0	0	0	0	0	0	0	0	0	0	0	0	0	0	0	0	0	0	0	1	0	0	0	0	0	0	0	0	0	0	0	0	0	0	0	0	0	0
complex	Cestoda	adult	Monticellia belavistensis	0	0	0	0	0	0	0	0	0	0	0	0	0	0	0	0	0	0	0	0	0	0	0	0	0	0	0	0	0	1	0	0	0	0	0	0	0	0	0	0	0	0	0	0	0	0
complex	Cestoda	adult	Monticellia coryphicephala	0	0	0	0	0	0	0	0	0	0	0	0	0	0	1	0	0	0	0	0	0	0	0	0	0	0	0	0	0	0	0	0	0	0	0	0	0	0	0	0	0	0	0	0	0	0
complex	Cestoda	adult	Monticellia loyolai	0	0	1	0	0	0	0	0	0	0	0	0	0	0	0	0	0	0	0	0	0	0	0	0	0	0	0	0	0	0	0	0	0	0	0	0	0	0	0	0	0	0	0	0	0	0
complex	Myxosporea	adult	Myxosporea sp.	0	0	0	0	0	0	0	0	0	0	0	0	0	0	1	0	0	0	0	0	0	0	0	0	0	0	0	0	0	0	0	0	0	0	0	0	0	0	0	0	0	0	0	0	0	0
simple	Hirundidae	adult	Myzobdella sp.	0	0	1	0	0	0	0	0	0	0	0	0	0	0	0	0	0	0	0	0	0	0	0	0	0	0	0	0	0	0	0	0	0	0	0	0	0	0	0	0	0	0	0	0	0	0
complex	Nematoda	adult	Nematoda (gen sp3)	0	0	0	0	0	0	0	0	0	0	0	0	0	0	0	0	0	0	0	0	0	0	0	0	0	0	0	0	0	0	0	0	0	0	0	0	0	0	0	0	0	0	0	0	0	0
complex	Nematoda	adult	Nematoda (gen sp4)	0	0	0	0	0	0	0	0	0	0	0	0	0	0	0	0	0	0	0	0	0	0	0	0	0	0	0	0	0	0	0	0	0	0	0	0	0	0	0	0	0	0	0	0	0	0
complex	Nematoda	adult	Nematoda (gen sp5)	0	0	0	0	0	0	0	0	0	0	0	0	0	0	0	0	0	0	0	0	0	0	0	0	0	0	0	0	0	0	0	0	0	0	0	0	0	0	0	1	0	0	0	0	0	0
complex	Nematoda	adult	Nematoda (gen sp6)	0	0	0	0	0	0	0	0	0	0	0	0	0	0	0	0	0	0	0	0	0	0	0	0	0	0	0	0	0	0	0	0	0	0	0	0	0	0	0	0	0	0	0	0	0	0
complex	Nematoda	adult	Nematoda (gen sp7)	0	0	0	0	0	0	0	0	0	0	0	0	0	0	0	0	0	0	0	0	0	0	1	0	0	0	0	0	0	0	0	0	0	0	0	0	0	0	0	0	0	0	0	0	0	0
complex	Digenea	adult	Neocladocystis intestinalis	0	0	0	0	0	0	0	0	0	0	0	0	0	0	1	0	0	0	0	0	0	0	0	0	0	0	0	0	0	0	0	0	0	0	0	0	0	0	0	0	0	0	0	0	0	0
complex	Acanthocephala	adult	Neoechinorhynchus curemai	1	0	0	0	0	0	0	0	0	0	0	0	0	0	0	0	0	0	0	0	0	0	0	0	0	0	0	0	0	0	0	0	0	0	0	0	0	0	0	0	0	0	0	0	0	0
complex	Acanthocephala	adult	Neoechinorhynchus sp.	0	0	1	0	0	0	0	0	0	0	0	0	0	0	0	0	0	0	0	0	0	0	0	0	0	0	0	0	0	0	0	0	0	0	0	0	0	0	0	0	0	0	0	0	0	0
complex	Cestoda	adult	Nomimoscolex admonticelia	0	0	0	0	0	0	0	0	0	0	0	0	0	0	0	0	0	0	0	0	0	0	0	0	0	1	0	0	0	0	0	0	0	0	0	0	0	0	0	0	0	0	0	0	0	0
complex	Cestoda	adult	Nomimoscolex chubbi	0	0	0	0	0	0	0	0	0	0	0	0	0	0	0	0	1	0	0	0	0	0	0	0	0	0	0	0	0	0	0	0	0	0	0	0	0	0	0	0	0	0	0	0	0	0
complex	Cestoda	adult	Nomimoscolex pertierrae	0	0	0	0	0	0	1	0	0	0	0	0	0	0	0	0	0	0	0	0	0	0	0	0	0	0	0	0	0	0	0	0	0	0	0	0	0	0	0	0	0	0	0	0	0	0
complex	Cestoda	adult	Nomimoscolex sp.	0	0	1	0	0	0	0	0	0	0	0	0	0	0	0	0	0	0	0	0	0	0	0	0	0	0	0	0	0	0	0	0	0	0	0	0	0	0	0	0	0	0	0	0	0	0
complex	Cestoda	adult	Nomimoscolex sudobim	0	0	0	0	0	0	1	0	0	0	0	0	0	0	0	0	0	0	0	0	0	0	0	0	0	0	0	0	0	0	0	0	0	0	0	0	0	0	0	0	0	0	0	0	0	0
complex	Cestoda	adult	Nupelia portoriquensis	0	0	0	0	0	0	0	0	0	0	0	0	0	0	0	0	0	0	0	0	0	0	0	0	0	0	0	0	0	0	1	0	0	0	0	0	0	0	0	0	0	0	0	0	0	0
simple	Monogenea	adult	Omothecium sp	0	0	0	0	0	0	0	0	0	0	0	0	0	0	0	0	0	0	0	0	0	0	0	0	0	1	0	0	0	0	0	0	0	0	0	0	0	0	0	0	0	0	0	0	0	0
complex	Nematoda	adult	Paracapillaria piscicola	0	0	0	0	0	0	0	1	0	0	0	0	0	0	0	0	0	0	0	0	0	0	0	0	0	0	0	0	0	0	0	0	0	0	0	0	0	0	0	0	0	0	0	0	0	0
complex	Cestoda	adult	Paramonticellia itaipuensis	0	0	0	0	0	0	0	0	0	0	0	0	0	0	0	0	0	0	0	0	0	0	0	0	0	0	0	0	0	0	1	0	0	0	0	0	0	0	0	0	0	0	0	0	0	0
complex	Cestoda	adult	Paroncomegas araya	0	0	0	0	0	0	0	0	0	0	0	0	0	1	0	0	0	0	0	0	0	0	0	0	0	0	0	0	0	0	0	0	0	0	0	0	0	0	0	0	0	0	0	0	0	0
complex	Cestoda	adult	Peltidocotyle rugosa	0	0	0	0	0	0	0	0	0	0	0	0	0	0	0	0	0	0	0	0	1	0	0	0	0	0	0	0	0	0	0	0	0	0	0	0	0	0	0	0	0	0	0	0	0	0
complex	Pentastomida	larval	Pentastomida	0	0	0	0	0	0	0	0	0	0	0	1	0	0	0	0	0	0	0	0	0	0	0	0	0	0	0	0	0	0	0	0	0	0	0	0	0	0	0	0	0	0	0	0	0	0
complex	Nematoda	adult	Philometra sp.	0	0	1	0	0	0	0	0	0	0	0	0	0	0	0	0	0	0	0	0	0	0	0	0	0	0	0	0	0	0	0	0	0	0	0	0	0	0	0	0	0	0	0	0	0	0
complex	Digenea	adult	Plehniella coelomica	0	0	1	0	0	0	0	0	0	0	0	0	0	0	0	0	0	0	0	0	0	0	0	0	0	0	0	0	0	0	0	0	0	0	0	0	0	0	0	0	0	0	0	0	0	0
complex	Cestoda	adult	Potamotrygonocestus travassosi	0	0	0	0	0	0	0	0	0	0	0	0	0	1	0	0	0	0	0	0	0	0	0	0	0	0	0	0	0	0	0	0	0	0	0	0	0	0	0	0	0	0	0	0	0	0
complex	Nematoda	adult	Procamallanus (Procamallanus) peraccuratus	0	0	0	0	0	0	0	1	0	0	0	0	0	0	0	0	0	0	0	0	0	0	0	0	0	0	0	0	0	0	0	0	0	0	0	0	0	0	0	0	0	0	0	0	0	0
complex	Nematoda	adult	Procamallanus (Spirocamallanus) caballeroi	0	0	0	0	0	0	0	0	0	1	0	0	0	0	0	0	0	0	0	0	0	0	0	0	0	0	0	0	0	0	0	0	0	0	0	0	0	0	0	0	0	0	0	0	0	0
complex	Nematoda	adult	Procamallanus (Spirocamallanus) pimelodus	0	0	0	0	0	0	0	0	0	0	0	0	0	0	0	0	0	0	0	1	0	0	0	0	0	0	0	0	0	0	0	0	0	0	0	0	0	0	0	0	0	0	0	0	0	0
complex	Nematoda	adult	Procamallanus (Spirocamallanus) sp	0	0	0	0	0	0	0	0	0	0	0	0	0	0	0	1	0	0	0	0	0	0	0	0	0	0	0	0	0	0	0	0	0	0	0	0	0	0	0	0	0	0	0	0	0	0
complex	Nematoda	adult	Procamallanus (Spirocamallanus) sp2	0	0	0	0	0	0	1	0	0	0	0	0	0	0	0	0	0	0	0	0	0	0	0	0	0	0	0	0	0	0	0	0	0	0	0	0	0	0	0	0	0	0	0	0	0	0
complex	Nematoda	adult	Procamallanus sp.	0	0	0	0	0	0	0	0	0	0	0	0	0	0	0	0	0	0	0	0	0	0	0	0	0	0	0	0	0	0	0	0	0	0	0	0	0	0	0	0	0	0	0	0	0	1
complex	Nematoda	larval	Procamallanus sp.	0	0	0	0	0	0	0	0	0	0	0	0	0	0	0	0	0	1	0	0	0	0	0	0	0	0	0	0	0	0	0	0	0	0	0	0	0	0	0	0	0	0	0	0	0	0
complex	Nematoda	adult	Procamallanus sp. 1	0	0	0	0	0	0	0	0	0	0	0	0	0	0	0	0	0	0	0	0	0	0	0	0	0	0	0	0	0	0	0	0	0	1	0	0	0	0	0	0	0	0	0	0	0	0
complex	Digenea	adult	Prosorhynchus piranhus	0	0	0	0	0	0	0	0	0	0	0	0	0	0	0	0	0	0	1	0	0	0	0	0	0	0	0	0	0	0	0	0	0	0	0	0	0	0	0	0	0	0	0	0	0	0
complex	Digenea	adult	Prosthenhystera sp.	0	0	0	0	0	0	0	1	0	0	0	0	0	0	0	0	0	0	0	0	0	0	0	0	0	0	0	0	0	0	0	0	0	0	0	0	0	0	0	0	0	0	0	0	0	0
complex	Cestoda	adult	Proteocephalidea (gen sp 1)	0	0	0	0	0	0	0	0	0	0	0	0	0	0	0	0	0	0	0	0	0	0	0	0	0	0	0	0	0	0	0	0	0	0	0	0	0	0	0	0	0	0	1	0	0	0
complex	Cestoda	adult	Proteocephalidea (gen sp 2)	0	0	0	0	0	0	0	0	0	0	0	0	0	0	0	0	0	0	0	1	0	0	0	0	0	0	0	0	0	0	0	0	0	0	0	0	0	0	0	0	0	0	0	0	0	0
complex	Cestoda	adult	Proteocephalus macrophalus	0	0	0	0	0	0	0	0	0	0	0	0	1	0	0	0	0	0	0	0	0	0	0	0	0	0	0	0	0	0	0	0	0	0	0	0	0	0	0	0	0	0	0	0	0	0
complex	Cestoda	adult	Proteocephalus microscopicus	0	0	0	0	0	0	0	0	0	0	0	0	1	0	0	0	0	0	0	0	0	0	0	0	0	0	0	0	0	0	0	0	0	0	0	0	0	0	0	0	0	0	0	0	0	0
complex	Cestoda	adult	Proteocephalus serrasalmus	0	0	0	0	0	0	0	0	0	0	0	0	0	0	0	0	0	0	1	0	0	0	0	0	0	0	0	0	0	0	0	0	0	0	0	0	0	0	0	0	0	0	0	0	0	0
complex	Digenea	adult	Pseudosellacotyla lutzi	0	0	0	0	0	0	0	1	0	0	0	0	0	0	0	0	0	0	0	0	0	0	0	0	0	0	0	0	0	0	0	0	0	0	0	0	0	0	0	0	0	0	0	0	0	0
simple	Monogenea	adult	Pseudovancleaveus paranaensis	0	0	0	0	0	0	0	0	0	0	0	0	0	0	0	0	0	0	0	1	0	0	0	0	0	0	0	0	0	0	0	0	0	0	0	0	0	0	0	0	0	0	0	0	0	0
complex	Acanthocephala	adult	Quadrigyrus brasiliensis	0	0	0	0	0	0	0	0	0	0	0	0	0	0	0	0	0	0	0	0	0	0	0	0	0	0	0	0	0	0	0	0	0	0	0	0	0	0	0	0	0	0	0	0	0	0
complex	Nematoda	adult	Rhabdochona acuminata	0	0	0	0	0	0	0	0	0	0	0	0	0	0	0	1	0	0	0	0	0	0	0	0	0	0	0	0	0	0	0	0	0	0	0	0	0	0	0	0	0	0	0	0	0	0
simple	Copepoda	adult	Rhinergasilus piranhus	0	0	0	0	0	0	0	0	0	0	0	0	0	0	0	0	0	1	0	0	0	0	0	0	0	0	0	0	0	0	0	0	0	0	0	0	0	0	0	0	0	0	0	0	0	0
simple	Monogenea	adult	Rhinonastes pseudocapsaloideum	1	0	0	0	0	0	0	0	0	0	0	0	0	0	0	0	0	0	0	0	0	0	0	0	0	0	0	0	0	0	0	0	0	0	0	0	0	0	0	0	0	0	0	0	0	0
simple	Monogenea	adult	Rhinoxenus bulbovaginatus	0	0	0	0	0	0	0	0	0	0	0	0	0	0	1	0	0	0	0	0	0	0	0	0	0	0	0	0	0	0	0	0	0	0	0	0	0	0	0	0	0	0	0	0	0	0
simple	Monogenea	adult	Rhinoxenus sp	0	0	0	0	0	0	0	0	0	0	1	0	0	0	0	0	0	0	0	0	0	0	0	0	0	0	0	0	0	0	0	0	0	0	0	0	0	0	0	0	0	0	0	0	0	0
simple	Monogenea	adult	Rhinoxenus sp2	0	0	0	0	0	0	0	0	0	0	0	0	0	0	0	0	0	0	0	0	0	0	0	0	0	0	0	0	0	0	0	0	0	0	0	0	0	0	0	0	0	0	0	0	0	0
complex	Digenea	adult	Rhipidocotyle gibsoni	0	0	0	0	0	0	0	0	0	0	0	0	0	0	0	0	0	1	0	0	0	0	0	0	0	0	0	0	0	0	0	0	0	0	0	0	0	0	0	0	0	0	0	0	0	0
complex	Cestoda	adult	Rudolphiella piranabu	0	0	0	0	0	0	0	0	0	0	0	0	0	0	0	0	0	0	0	0	0	0	0	0	0	1	0	0	0	0	0	0	0	0	0	0	0	0	0	0	0	0	0	0	0	0
complex	Digenea	adult	Saccocoelioides leporinodus	1	0	0	0	0	0	0	0	0	0	0	0	0	0	0	0	0	0	0	0	0	0	0	0	0	0	0	0	0	0	0	0	0	0	0	0	0	0	0	0	0	0	0	0	0	0
complex	Digenea	adult	Saccocoelioides magnus	0	0	0	1	0	0	0	0	0	0	0	0	0	0	0	0	0	0	0	0	0	0	0	0	0	0	0	0	0	0	0	0	0	0	0	0	0	0	0	0	0	0	0	0	0	0
complex	Digenea	adult	Saccocoelioides nanii	1	0	0	0	0	0	0	0	0	0	0	0	0	0	0	0	0	0	0	0	0	0	0	0	0	0	0	0	0	0	0	0	0	0	0	0	0	0	0	0	0	0	0	0	0	0
complex	Digenea	adult	Saccocoelioides platensis	0	0	0	0	0	0	0	0	1	0	0	0	0	0	0	0	0	0	0	0	0	0	0	0	0	0	0	0	0	0	0	0	0	0	0	0	0	0	0	0	0	0	0	0	0	0
complex	Digenea	adult	Saccocoelioides sp	1	0	0	0	0	0	0	0	0	0	0	0	0	0	0	0	0	0	0	0	0	0	0	0	0	0	0	0	0	0	0	0	0	0	0	0	0	0	0	0	0	0	0	0	0	0
complex	Digenea	adult	Sanguinicola platyrhynchi	0	0	0	0	0	0	0	0	0	0	0	1	0	0	0	0	0	0	0	0	0	0	0	0	0	0	0	0	0	0	0	0	0	0	0	0	0	0	0	0	0	0	0	0	0	0
simple	Monogenea	adult	Sciadicleithrum kristskyi	0	0	0	0	0	0	0	0	0	0	0	0	0	0	0	0	0	0	0	0	0	0	0	1	0	0	0	0	0	0	0	0	0	0	0	0	0	0	0	0	0	0	0	0	0	0
simple	Monogenea	adult	Sciadicleithrum paranaensis	0	0	0	0	0	0	0	0	0	0	0	0	0	0	0	0	0	0	0	0	0	0	0	1	0	0	0	0	0	0	0	0	0	0	0	0	0	0	0	0	0	0	0	0	0	0
simple	Monogenea	adult	Sciadicleithrum satanopera	0	0	0	0	0	0	0	0	0	0	0	0	0	0	0	0	0	0	0	0	0	0	1	0	0	0	0	0	0	0	0	0	0	0	0	0	0	0	0	0	0	0	0	0	0	0
complex	Cestoda	adult	Sciadocephalus megalodiscus	0	0	0	0	0	0	0	0	0	0	0	0	1	0	0	0	0	0	0	0	0	0	0	0	0	0	0	0	0	0	0	0	0	0	0	0	0	0	0	0	0	0	0	0	0	0
complex	Pentastomida	larval	Sebekia oxycephala	0	0	0	0	0	0	0	1	0	0	0	0	0	0	0	0	0	0	0	0	0	0	0	0	0	0	0	0	0	0	0	0	0	0	0	0	0	0	0	0	0	0	0	0	0	0
complex	Cestoda	adult	Spasskyelina sp.	0	0	0	0	0	0	0	0	0	0	0	0	0	0	0	0	0	0	0	0	0	0	0	0	0	0	0	0	0	0	0	0	0	0	0	0	0	0	0	0	0	0	0	1	0	0
complex	Cestoda	adult	Spasskyelina spinulifera	0	0	0	0	0	0	1	0	0	0	0	0	0	0	0	0	0	0	0	0	0	0	0	0	0	0	0	0	0	0	0	0	0	0	0	0	0	0	0	0	0	0	0	0	0	0
complex	Digenea	larval	Sphincterodiplostomum musculosum	0	0	0	0	0	0	0	1	0	0	0	0	0	0	0	0	0	0	0	0	0	0	0	0	0	0	0	0	0	0	0	0	0	0	0	0	0	0	0	0	0	0	0	0	0	0
complex	Nematoda	adult	Spinitectus sp.	0	0	0	0	0	0	0	0	0	0	0	0	0	1	0	0	0	0	0	0	0	0	0	0	0	0	0	0	0	0	0	0	0	0	0	0	0	0	0	0	0	0	0	0	0	0
complex	Nematoda	adult	Spinoxyuris oxydoras	0	0	0	0	0	0	0	0	0	0	0	0	0	0	0	0	0	0	0	0	0	0	0	0	1	0	0	0	0	0	0	0	0	0	0	0	0	0	0	0	0	0	0	0	0	0
complex	Nematoda	adult	Spirocamallannus sp.	0	0	1	0	0	0	0	0	0	0	0	0	0	0	0	0	0	0	0	0	0	0	0	0	0	0	0	0	0	0	0	0	0	0	0	0	0	0	0	0	0	0	0	0	0	0
simple	Isopoda	adult	Telotha sp	0	0	1	0	0	0	0	0	0	0	0	0	0	0	0	0	0	0	0	0	0	0	0	0	0	0	0	0	0	0	0	0	0	0	0	0	0	0	0	0	0	0	0	0	0	0
simple	Monogenea	adult	Tereancistrum curimba	1	0	0	0	0	0	0	0	0	0	0	0	0	0	0	0	0	0	0	0	0	0	0	0	0	0	0	0	0	0	0	0	0	0	0	0	0	0	0	0	0	0	0	0	0	0
simple	Monogenea	adult	Tereancistrum sp1	0	1	0	0	0	0	0	0	0	0	0	0	0	0	0	0	0	0	0	0	0	0	0	0	0	0	0	0	0	0	0	0	0	0	0	0	0	0	0	0	0	0	0	0	0	0
simple	Monogenea	adult	Tereancistrum sp3	0	0	0	1	0	0	0	0	0	0	0	0	0	0	0	0	0	0	0	0	0	0	0	0	0	0	0	0	0	0	0	0	0	0	0	0	0	0	0	0	0	0	0	0	0	0
simple	Monogenea	adult	Tereancistrum sp4	0	0	0	0	0	0	0	0	1	0	0	0	0	0	0	0	0	0	0	0	0	0	0	0	0	0	0	0	0	0	0	0	0	0	0	0	0	0	0	0	0	0	0	0	0	0
simple	Monogenea	adult	Tereancistrum sp5	1	0	0	0	0	0	0	0	0	0	0	0	0	0	0	0	0	0	0	0	0	0	0	0	0	0	0	0	0	0	0	0	0	0	0	0	0	0	0	0	0	0	0	0	0	0
simple	Monogenea	adult	Tereancistrum toksonum	1	0	0	0	0	0	0	0	0	0	0	0	0	0	0	0	0	0	0	0	0	0	0	0	0	0	0	0	0	0	0	0	0	0	0	0	0	0	0	0	0	0	0	0	0	0
simple	Copepoda	adult	Therodamas sp.	0	0	1	0	0	0	0	0	0	0	0	0	0	0	0	0	0	0	0	0	0	0	0	0	0	0	0	0	0	0	0	0	0	0	0	0	0	0	0	0	0	0	0	0	0	0
complex	Cestoda	adult	Travassiella avitellina	0	0	0	0	0	0	0	0	0	0	0	0	0	0	0	0	0	0	0	0	1	0	0	0	0	0	0	0	0	0	0	0	0	0	0	0	0	0	0	0	0	0	0	0	0	0
complex	Nematoda	adult	Travnema travnema	0	0	0	0	0	0	0	0	0	0	0	0	0	0	0	0	0	0	0	0	0	0	0	0	0	0	0	0	0	0	0	1	0	0	0	0	0	0	0	0	0	0	0	0	0	0
simple	Monogenea	adult	Unibarra sp1	0	0	0	0	0	0	1	0	0	0	0	0	0	0	0	0	0	0	0	0	0	0	0	0	0	0	0	0	0	0	0	0	0	0	0	0	0	0	0	0	0	0	0	0	0	0
simple	Monogenea	adult	Unibarra sp2	0	0	1	0	0	0	0	0	0	0	0	0	0	0	0	0	0	0	0	0	0	0	0	0	0	0	0	0	0	0	0	0	0	0	0	0	0	0	0	0	0	0	0	0	0	0
simple	Monogenea	adult	Unibarra sp3	0	0	0	0	0	0	0	0	0	0	0	0	0	0	0	0	0	0	0	0	0	0	0	0	0	1	0	0	0	0	0	0	0	0	0	0	0	0	0	0	0	0	0	0	0	0
complex	Digenea	adult	Unicoelium prochilodorum	1	0	0	0	0	0	0	0	0	0	0	0	0	0	0	0	0	0	0	0	0	0	0	0	0	0	0	0	0	0	0	0	0	0	0	0	0	0	0	0	0	0	0	0	0	0
simple	Monogenea	adult	Urocleidoides sp1	0	0	0	0	0	0	0	0	0	1	0	0	0	0	0	0	0	0	0	0	0	0	0	0	0	0	0	0	0	0	0	0	0	0	0	0	0	0	0	0	0	0	0	0	0	0
simple	Monogenea	adult	Urocleidoides sp3	0	0	0	0	1	0	0	0	0	0	0	0	0	0	0	0	0	0	0	0	0	0	0	0	0	0	0	0	0	0	0	0	0	0	0	0	0	0	0	0	0	0	0	0	0	0
simple	Monogenea	adult	Urocleidoides sp4	0	0	0	1	0	0	0	0	0	0	0	0	0	0	0	0	0	0	0	0	0	0	0	0	0	0	0	0	0	0	0	0	0	0	0	0	0	0	0	0	0	0	0	0	0	0
simple	Monogenea	adult	Urocleidoides sp5	0	0	0	0	0	0	0	0	1	0	0	0	0	0	0	0	0	0	0	0	0	0	0	0	0	0	0	0	0	0	0	0	0	0	0	0	0	0	0	0	0	0	0	0	0	0
simple	Monogenea	adult	Urocleidoides sp6	0	0	0	0	0	0	0	0	0	0	0	0	0	0	0	0	0	0	0	0	0	0	0	0	0	0	0	0	0	0	0	1	0	0	0	0	0	0	0	0	0	0	0	0	0	0
simple	Copepoda	adult	Vaigamidae gen sp2	0	1	0	0	0	0	0	0	0	0	0	0	0	0	0	0	0	0	0	0	0	0	0	0	0	0	0	0	0	0	0	0	0	0	0	0	0	0	0	0	0	0	0	0	0	0
simple	Copepoda	adult	Vaigamidae gen sp3	0	0	0	0	0	1	0	0	0	0	0	0	0	0	0	0	0	0	0	0	0	0	0	0	0	0	0	0	0	0	0	0	0	0	0	0	0	0	0	0	0	0	0	0	0	0
simple	Copepoda	adult	Vaigamidae gen sp4	0	0	0	0	1	0	0	0	0	0	0	0	0	0	0	0	0	0	0	0	0	0	0	0	0	0	0	0	0	0	0	0	0	0	0	0	0	0	0	0	0	0	0	0	0	0
simple	Copepoda	adult	Vaigamidae gen sp5	0	0	0	1	0	0	0	0	0	0	0	0	0	0	0	0	0	0	0	0	0	0	0	0	0	0	0	0	0	0	0	0	0	0	0	0	0	0	0	0	0	0	0	0	0	0
simple	Copepoda	adult	Vaigamidae gen sp6	0	0	0	0	0	0	1	0	0	0	0	0	0	0	0	0	0	0	0	0	0	0	0	0	0	0	0	0	0	0	0	0	0	0	0	0	0	0	0	0	0	0	0	0	0	0
simple	Copepoda	adult	Vaigamus sp	0	0	1	0	0	0	0	0	0	0	0	0	0	0	0	0	0	0	0	0	0	0	0	0	0	0	0	0	0	0	0	0	0	0	0	0	0	0	0	0	0	0	0	0	0	0
complex	Cestoda	larval	Valipora campylancristrota	1	0	0	0	0	0	0	0	0	0	0	0	0	0	0	0	0	0	0	0	0	0	0	0	0	0	0	0	0	0	0	0	0	0	0	0	0	0	0	0	0	0	0	0	0	0
simple	Monogenea	adult	Vancleaveus fungulus	0	0	0	0	0	0	1	0	0	0	0	0	0	0	0	0	0	0	0	0	0	0	0	0	0	0	0	0	0	0	0	0	0	0	0	0	0	0	0	0	0	0	0	0	0	0
				30	29	29	28	27	24	24	20	16	16	15	14	12	12	11	11	11	10	10	8	7	6	6	5	5	5	4	4	4	4	4	4	4	4	3	3	3	3	3	2	2	2	2	2	2	2
[truncated: 20 more columns]

## Sheet: 3_smallwood reservoir
					Salmo salar	Salvelinus fontinalis	Salvelinus namaycush	Coregonus clupeaformis	Esox lucius	Catostomus catostomus
simple	adult	Monogenea	7	Tetraonchus monenteron	0	0	1	0	1	0		2
simple	adult	Monogenea	8	Discocotyle sagittata	1	1	0	1	0	0		3
complex	adult	Digenea	9	Crepidostomum farionis	0	1	1	1	0	0		3
complex	adult	Digenea	10	Crepidostomum cooperi	1	0	1	1	0	0		3
complex	adult	Digenea	11	Phyllodistomum coregoni	0	0	0	1	0	0		1
complex	adult	Digenea	12	Phyllodistomum lachancei	1	1	1	0	0	0		3
complex	adult	Cestoda	13	Triaenophorus crassus	0	0	0	0	1	0		1
complex	larval	Cestoda	14	Triaenophorus crassus (L)	0	0	1	1	0	0		2
complex	adult	Cestoda	15	Eubothrium salvelini	1	1	1	0	0	0		3
complex	larval	Cestoda	16	Diphyllobothrium sp. (L)	1	1	1	1	0	0		4
complex	adult	Cestoda	17	Proteocephalus pinguis	0	0	0	0	1	0		1
complex	adult	Cestoda	18	Proteocephalus tumidocollus	0	1	1	1	0	0		3
complex	adult	Cestoda	19	Proteocephalus sp.1	0	1	1	1	0	0		3
complex	adult	Cestoda	20	Proteocephalus sp.2	1	1	1	1	0	0		4
complex	adult	Nematoda	21	Raphidascaris sp.	0	1	1	1	0	0		3
complex	adult	Nematoda	22	Raphidascaris canadensis	0	0	0	0	1	0		1
complex	adult	Nematoda	23	Capillaria salvelini	0	1	1	1	0	0		3
complex	adult	Nematoda	24	Metabronema salvelini	0	1	0	0	0	0		1
complex	adult	Acanthocephala	25	Metechinorhynchus lateralis	0	1	0	0	1	0		2
complex	adult	Acanthocephala	26	Neoechinorhynchus crassus	0	0	0	0	0	1		1
simple	adult	Copepoda	27	Ergasilus caeruleus	0	0	0	0	0	1		1
simple	adult	Copepoda	28	Salmincola extumescens	1	0	0	1	0	0		2
simple	adult	Copepoda	29	Salmincola coregonorum	0	0	0	1	0	0		1
simple	adult	Copepoda	30	Salmincola edwardsii	0	1	0	0	0	0		1
simple	adult	Copepoda	31	Salmincola siscowet	0	0	1	0	0	0		1
					7	13	13	13	5	2

## Sheet: 4_parsnip river
				Catostomus catostomus	Catostomus commersoni	Catostomus macrocheilus	Coregonus clupeaformis	Cottus cognatus	Lota lota	Mylocheilus caurinus	Oncorhynchus nerka	Prosopium coulteri	Prosopium williamsoni	Ptychocheilus oregonensis	Rhinichthys cataractae	Richardsonius balteatus	Salmo gairdneri	Salvelinus malma	Salvelinus namaycush	Thymallus arcticus
simple	adult	Monogenea	Acolpenteron catostomi	1	0	1	0	0	0	0	0	0	0	0	0	0	0	0	0	0		2
simple	adult	Monogenea	Anoncohaptor anomalum	1	1	1	0	0	0	0	0	0	0	0	0	0	0	0	0	0		3
simple	adult	Monogenea	Pellucidhaptor pellucidhaptor	0	0	0	0	0	0	0	0	0	0	0	0	1	0	0	0	0		1
simple	adult	Monogenea	Pseudomurraytrema copulata	1	1	1	0	0	0	0	0	0	0	0	0	0	0	0	0	0		3
simple	adult	Monogenea	Tetraonchus borealis	0	0	0	0	0	0	0	0	0	0	0	0	0	0	0	0	1		1
simple	adult	Monogenea	Tetraonchus variabilis	0	0	0	0	0	0	0	0	0	1	0	0	0	0	0	0	0		1
simple	adult	Monogenea	Octomacrum lanceatus	0	0	1	0	0	0	0	0	0	0	0	0	0	0	0	0	0		1
complex	adult	Digenea	Allocreadium isosporum	0	0	0	0	0	0	1	0	0	0	1	0	0	0	0	0	0		2
complex	adult	Digenea	Bunodera luciopercae	0	0	0	0	0	0	0	0	0	0	0	0	0	1	0	0	0		1
complex	adult	Digenea	Crepidostomum farionis	0	0	0	1	1	1	0	1	0	1	0	0	0	1	1	0	1		8
complex	adult	Digenea	Phyllodistomum sp.	0	0	0	0	0	0	0	1	0	0	0	0	0	1	0	0	0		2
complex	larval	Digenea	Diplostomum sp.1 (L)	0	0	0	1	0	0	1	0	0	0	1	0	1	0	0	0	0		4
complex	larval	Digenea	Diplostomum sp.2 (L)	0	0	1	1	1	1	0	1	0	1	1	0	1	1	1	1	0		11
complex	larval	Digenea	Neascus sp (L)	0	0	0	0	0	0	0	0	0	0	1	0	0	0	0	0	0		1
complex	larval	Digenea	Tetracotyle sp. (L)	1	1	1	1	1	0	0	1	0	1	1	1	1	1	1	1	1		14
complex	adult	Cestoda	Glaridacris catostomi	1	1	0	0	0	0	0	0	0	0	0	0	0	0	0	0	0		2
complex	adult	Cestoda	Glaridacris sp.	0	0	1	0	0	0	0	0	0	0	0	0	0	0	0	0	0		1
complex	adult	Cestoda	Glaridacris vogei	0	0	1	0	0	0	0	0	0	0	0	0	0	0	0	0	0		1
complex	adult	Cestoda	Hunterella nodulosa	0	1	1	0	0	0	0	0	0	0	0	0	0	0	0	0	0		2
complex	adult	Cestoda	Monobothrium sp.	1	1	0	0	0	0	0	0	0	0	0	0	0	0	0	0	0		2
complex	adult	Cestoda	Proteocephalus ptychocheilus	0	0	0	0	0	0	0	0	0	0	1	0	0	0	0	0	0		1
complex	adult	Cestoda	Proteocephalus salmonidicola	0	0	0	0	0	0	0	0	0	0	0	0	0	0	1	0	0		1
complex	adult	Cestoda	Proteocephalus sp.	0	0	0	1	0	0	0	1	0	1	0	0	0	0	1	0	0		4
complex	adult	Cestoda	Proteocephalus tumidocollus	0	0	0	0	0	0	0	0	0	0	0	0	0	1	0	0	0		1
complex	adult	Cestoda	Bothriocephalus opsariichthydis	0	0	0	0	0	0	1	0	0	0	1	0	0	0	0	0	0		2
complex	larval	Cestoda	Diphyllobothrium sp. (L)	0	0	0	1	0	0	0	1	0	1	0	0	0	1	1	1	1		7
complex	adult	Cestoda	Eubothrium salvelini	0	0	0	0	0	0	0	1	0	1	0	0	0	1	1	1	0		5
complex	larval	Cestoda	Ligula intestinalis (L)	0	0	0	0	1	0	0	0	0	0	0	0	1	0	0	0	0		2
complex	adult	Nematoda	Hysterothylacium brachyurum	0	0	0	0	0	1	0	0	0	0	0	0	0	0	1	0	0		2
complex	adult	Nematoda	Raphidascaris acus	0	0	0	0	0	0	0	0	0	0	1	0	0	0	0	0	0		1
complex	larval	Nematoda	Eustrongylides sp. (L)	0	0	0	0	1	0	1	0	0	1	0	0	0	0	1	0	0		4
complex	adult	Nematoda	Philometroides huronensis	1	1	1	0	0	0	0	0	0	0	0	0	0	0	0	0	0		3
complex	adult	Nematoda	Philonema agubernaculum	0	0	0	0	0	0	0	0	0	1	0	0	0	1	0	0	0		2
complex	adult	Nematoda	Philonema sp.	0	0	0	1	0	0	0	1	0	1	0	0	0	1	1	0	1		6
complex	adult	Nematoda	Haplonema hamatulum	0	0	0	0	0	1	0	0	0	0	0	0	0	0	1	0	0		2
complex	adult	Nematoda	Truttaedacnitis truttae	0	0	0	0	0	0	0	0	0	1	0	0	0	1	1	1	0		4
complex	adult	Nematoda	Cystidicola farionis	0	0	0	0	0	0	0	0	0	1	0	0	0	0	1	1	0		3
complex	adult	Nematoda	Cystidicoloides tenuissima	0	0	0	0	0	0	0	0	0	0	0	0	0	1	0	0	1		2
complex	adult	Nematoda	Rhabdochona canadensis	0	0	0	0	0	0	0	0	0	0	0	0	0	0	1	0	0		1
complex	adult	Nematoda	Rhabdochona cascadilla	0	0	0	0	0	0	0	0	0	0	1	0	1	0	0	0	0		2
complex	adult	Nematoda	Rhabdochona cotti	0	0	0	0	1	0	0	0	0	0	0	0	0	0	0	0	0		1
complex	adult	Nematoda	Rhabdochona kisutchi	0	0	0	0	0	0	0	0	0	0	0	0	0	0	1	0	0		1
complex	adult	Nematoda	Rhabdochona milleri	0	0	0	0	0	0	0	0	0	0	0	1	0	0	0	0	0		1
complex	adult	Nematoda	Rhabdochona zacconis	0	0	1	0	0	0	0	0	0	0	0	0	0	0	0	0	0		1
complex	adult	Acanthocephala	Neoechinorhynchus cristatus	1	1	1	0	0	0	0	0	0	0	0	0	0	0	0	0	0		3
complex	adult	Acanthocephala	Neoechinorhynchus cylindratus	0	0	0	0	0	0	0	0	0	0	0	0	1	0	0	0	0		1
complex	adult	Acanthocephala	Neoechinorhynchus rutili	0	0	0	1	0	1	0	1	1	1	0	0	1	1	1	1	1		10
complex	adult	Acanthocephala	Octospinifer macilentus	1	1	1	0	0	0	0	0	0	0	0	0	0	0	0	0	0		3
complex	adult	Acanthocephala	Pomphorhynchus bulbocolli	0	1	1	1	0	0	0	0	0	1	1	0	0	1	0	0	0		6
simple	adult	Copepoda	Ergasilus nerkae	0	1	1	1	0	0	1	0	0	0	1	0	0	1	0	0	1		7
simple	adult	Copepoda	Salmincola californiensis	0	0	0	0	0	0	0	0	0	0	0	0	0	1	0	1	0		2
simple	adult	Copepoda	Salmincola edwardsii	0	0	0	0	0	0	0	0	0	0	0	0	0	0	1	1	0		2
simple	adult	Copepoda	Salmincola thymalli	0	0	0	0	0	0	0	0	0	1	0	0	0	0	0	0	1		2
				9	11	15	10	6	5	5	9	1	15	11	2	8	16	17	9	9

## Sheet: 5_mcgregor river
					Catostomus catostomus	Catostomus macrocheilus	Cottus asper	Cottus cognatus	Lota lota	Mylocheilus caurinus	Oncorhynchus nerka	Oncorhynchus tshawytscha	Prosopium williamsoni	Ptychocheilus oregonensis	Richardsonius balteatus	Salmo gairdneri	Salvelinus malma	Salvelinus namaycush
simple	adult	Monogenea	15	Acolpenteron catostomi	1	1	0	0	0	0	0	0	0	0	0	0	0	0		2
simple	adult	Monogenea	16	Anoncohaptor anomalum	1	0	0	0	0	0	0	0	0	0	0	0	0	0		1
simple	adult	Monogenea	17	Pseudomurraytrema copulata	1	1	0	0	0	0	0	0	0	0	0	0	0	0		2
simple	adult	Monogenea	18	Tetraonchus alaskensis	0	0	0	0	0	0	0	0	0	0	0	0	1	0		1
simple	adult	Monogenea	19	Tetraonchus variabilis	0	0	0	0	0	0	0	0	1	0	0	0	0	0		1
simple	adult	Monogenea	20	Octomacrum lanceatum	0	0	0	0	0	0	0	1	0	0	0	0	0	0		1
simple	adult	Monogenea	21	Octomacrum micronfibulum	0	0	0	0	0	1	0	0	0	0	0	0	0	0		1
complex	adult	Digenea	22	Allocreadium isosporum	0	0	0	0	0	1	0	0	0	0	0	0	0	0		1
complex	adult	Digenea	23	Bunodera luciopercae	0	0	0	0	0	0	0	0	0	0	0	1	0	0		1
complex	adult	Digenea	24	Crepidostomum farionis	0	0	0	0	1	0	1	1	1	0	0	1	1	0		6
complex	adult	Digenea	25	Phyllodistomum sp.	0	0	0	0	0	0	0	0	0	0	0	1	0	1		2
complex	adult	Digenea	26	Brachyphallus crenatus	0	0	0	0	0	0	0	1	0	0	0	0	0	0		1
complex	adult	Digenea	27	Genolinea oncorhynchi	0	0	0	0	0	0	0	1	0	0	0	0	0	0		1
complex	adult	Digenea	28	Lampritrema miescheri	0	0	0	0	0	0	0	1	0	0	0	0	0	0		1
complex	larval	Digenea	29	Diplostomum sp.1 (L)	0	0	0	0	0	1	0	0	1	0	0	1	0	0		3
complex	larval	Digenea	30	Diplostomum sp.2 (L)	1	1	0	1	0	0	0	0	1	0	1	1	1	1		8
complex	larval	Digenea	31	Neascus sp. (L)	1	0	0	0	0	0	0	1	0	0	0	0	0	0		2
complex	larval	Digenea	32	Tetracotyle sp. (L)	1	1	0	1	0	1	1	0	1	1	1	1	1	1		11
complex	adult	Cestoda	33	Glaridacris catostomi	1	0	0	0	0	0	0	0	0	0	0	0	0	0		1
complex	adult	Cestoda	34	Proteocephalus ptychocheilus	0	0	0	0	0	0	0	0	0	1	0	0	0	0		1
complex	adult	Cestoda	35	Proteocephalus salmonidicola	0	0	0	0	0	0	0	0	0	0	0	0	1	0		1
complex	adult	Cestoda	36	Proteocephalus sp.	0	0	1	0	0	1	1	0	1	0	0	0	1	0		5
complex	adult	Cestoda	37	Proteocephalus tumidocollus	0	0	0	0	0	0	0	0	0	0	0	1	0	0		1
complex	adult	Cestoda	38	Bothriocephalus opsariichthydis	0	0	0	0	0	0	0	0	0	1	0	0	0	0		1
complex	larval	Cestoda	39	Diphyllobothrium sp. (L)	0	0	0	0	0	0	1	0	1	0	0	1	0	1		4
complex	adult	Cestoda	40	Eubothrium salvelini	0	0	0	0	0	0	0	1	1	0	0	1	1	1		5
complex	larval	Cestoda	41	Ligula intestinalis (L)	0	0	0	0	0	1	0	0	0	0	0	0	0	0		1
complex	larval	Cestoda	42	Phyllobothrium sp. (L)	0	0	0	0	0	0	0	1	0	0	0	0	0	0		1
complex	adult	Nematoda	43	Hysterothylacium brachyurum	0	0	0	0	1	0	0	0	0	0	0	0	0	0		1
complex	larval	Nematoda	44	Eustrongylides sp. (L)	0	0	0	0	1	0	0	0	1	1	0	1	1	0		5
complex	adult	Nematoda	45	Philometroides huronensis	1	0	0	0	0	0	0	0	0	0	0	0	0	0		1
complex	adult	Nematoda	46	Philonema agubernaculum	0	0	0	0	0	0	0	0	1	0	0	1	0	0		2
complex	adult	Nematoda	47	Philonema oncorhynchi	0	0	0	0	0	0	0	1	0	0	0	0	0	0		1
complex	adult	Nematoda	48	Philonema sp.	0	0	0	0	0	0	1	0	1	0	0	1	1	0		4
complex	adult	Nematoda	49	Haplonema hamatulum	0	0	0	0	1	0	0	0	1	0	0	1	0	0		3
complex	adult	Nematoda	50	Cystidicola farionis	0	0	0	0	0	0	0	0	0	0	0	0	1	0		1
complex	adult	Nematoda	51	Cystidicoloides tenuissima	0	0	0	0	0	0	0	0	0	0	0	1	1	0		2
complex	adult	Nematoda	52	Rhabdochona canadensis	0	0	0	0	0	0	0	0	0	0	0	0	1	0		1
complex	adult	Nematoda	53	Rhabdochona cascadilla	0	0	0	0	0	1	0	0	0	0	1	0	0	0		2
complex	adult	Nematoda	54	Rhabdochona cotti	0	0	0	1	0	0	0	0	0	0	0	0	0	0		1
complex	adult	Nematoda	55	Rhabdochona kisutchi	0	0	0	0	0	0	1	0	1	0	0	1	1	0		4
complex	adult	Nematoda	56	Rhabdochona milleri	0	0	0	0	0	0	0	0	1	0	0	0	0	0		1
complex	adult	Nematoda	57	Rhabdochona zacconis	0	1	0	0	0	0	0	0	0	0	0	0	0	0		1
complex	adult	Acanthocephala	58	Neoechinorhynchus cristatus	1	1	0	0	0	0	0	0	0	0	0	0	0	0		2
complex	adult	Acanthocephala	59	Neoechinorhynchus rutili	0	0	0	0	0	0	1	0	1	0	0	1	1	1		5
complex	adult	Acanthocephala	60	Octospinifer macilentus	0	1	0	0	0	0	0	0	0	0	0	0	0	0		1
simple	adult	Copepoda	61	Ergasilus nerkae	0	0	0	0	0	1	1	0	0	0	0	0	0	0		2
simple	adult	Copepoda	62	Salmincola californiensis	0	0	0	0	0	0	0	1	0	0	0	1	0	0		2
simple	adult	Copepoda	63	Salmincola edwardsii	0	0	0	0	0	0	0	0	1	0	0	0	1	1		3
simple	adult	Copepoda	64	Salmincola extensus	0	0	0	0	0	0	0	0	1	0	0	0	0	0		1
simple	adult	Copepoda	65	Salmincola thymalli	0	0	0	0	0	0	0	0	1	0	0	0	0	0		1
					9	7	1	3	4	8	8	10	18	4	3	17	15	7

## Sheet: 6_lake of the woods
					Salvelinus namaycush	Coregonus clupeaformis	Coregonus artedii	Esox lucius	Carpiodes cyprinus	Catostomus commersoni	Moxostoma anisurum	Chrosomus neogaeus	Couesius plumbeus	Notropis anogenus	Notropis atherinoides	Notropis hudsonius	Pimephales notatus	Pimephales promelas	Semotilus margarita	Ictalurus nebulosus	Noturus gyrinus	Lota lota	Culaea inconstans	Percopsis omiscomaycus	Ambloplites rupestris	Lepomis gibbosus	Micropterus dolomieui	Pomoxis nigromaculatus	Perca flavescens	Stizostedion canadense	Stizostedion vitreum	Etheostoma exile	Etheostoma nigrum	Percina caprodes	Cottus bairdi
simple	adult	Monogenea	32	Acolpenteron catostomi	0	0	0	0	0	1	0	0	0	0	0	0	0	0	0	0	0	0	0	0	0	0	0	0	0	0	0	0	0	0	0		1
simple	adult	Monogenea	33	Actinocleidus fusiformis	0	0	0	0	0	0	0	0	0	0	0	0	0	0	0	0	0	0	0	0	0	0	1	0	0	0	0	0	0	0	0		1
simple	adult	Monogenea	34	Anonchohaptor anomalum	0	0	0	0	1	1	1	0	0	0	0	0	0	0	0	0	0	0	0	0	0	0	0	0	0	0	0	0	0	0	0		3
simple	adult	Monogenea	35	Cleidodiscus aculeatus	0	0	0	0	0	0	0	0	0	0	0	0	0	0	0	0	0	0	0	0	0	0	0	0	0	1	1	0	0	0	0		2
simple	adult	Monogenea	36	Cleidodiscus adspectus	0	0	0	0	0	0	0	0	0	0	0	0	0	0	0	0	0	0	0	0	0	0	0	0	1	0	0	0	0	0	0		1
simple	adult	Monogenea	37	Cleidodiscus banghami	0	0	0	0	0	0	0	0	0	0	0	0	0	0	0	0	0	0	0	0	0	0	1	0	0	0	0	0	0	0	0		1
simple	adult	Monogenea	38	Cleidodiscus brachus	0	0	0	0	0	0	0	1	0	0	0	0	0	0	0	0	0	0	0	0	0	0	0	0	0	0	0	0	0	0	0		1
simple	adult	Monogenea	39	Cleidodiscus capax	0	0	0	0	0	0	0	0	0	0	0	0	0	0	0	0	0	0	0	0	0	0	0	1	0	0	0	0	0	0	0		1
simple	adult	Monogenea	40	Cleidodiscus malleus	0	0	0	0	0	0	0	0	0	0	0	0	0	0	0	0	0	0	0	0	0	0	0	0	0	0	0	0	0	1	0		1
simple	adult	Monogenea	41	Cleidodiscus pricei	0	0	0	0	0	0	0	0	0	0	0	0	0	0	0	1	0	0	0	0	0	0	0	0	0	0	0	0	0	0	0		1
simple	adult	Monogenea	42	Dactylogyrus bifurcatus	0	0	0	0	0	0	0	0	0	0	0	0	1	0	0	0	0	0	0	0	0	0	0	0	0	0	0	0	0	0	0		1
simple	adult	Monogenea	43	Dactylogyrus eucaliae	0	0	0	0	0	0	0	0	0	0	0	0	0	0	0	0	0	0	1	0	0	0	0	0	0	0	0	0	0	0	0		1
simple	adult	Monogenea	44	Dactylogyrus mylocheilus	0	0	0	0	0	0	0	0	1	0	0	0	0	0	0	0	0	0	0	0	0	0	0	0	0	0	0	0	0	0	0		1
simple	adult	Monogenea	45	Dactylogyrus sp.	0	0	0	0	0	0	0	0	0	0	0	1	0	1	0	0	0	0	0	0	0	0	0	0	0	0	0	0	0	0	1		3
simple	adult	Monogenea	46	Discocotyle sagittata	0	1	1	0	0	0	0	0	0	0	0	0	0	0	0	0	0	0	0	0	0	0	0	0	0	0	0	0	0	0	0		2
simple	adult	Monogenea	47	Gyrodactylus bairdi	0	0	0	0	0	0	0	0	0	0	0	0	0	0	0	0	0	0	0	0	0	0	0	0	0	0	0	0	0	0	1		1
simple	adult	Monogenea	48	Gyrodactylus spathulatus	0	0	0	0	0	1	1	0	0	0	0	0	0	0	0	0	0	0	0	0	0	0	0	0	0	0	0	0	0	0	0		2
simple	adult	Monogenea	49	Gyrodactylus eucaliae	0	0	0	0	0	0	0	0	0	0	0	0	0	0	0	0	0	0	1	0	0	0	0	0	0	0	0	0	0	0	0		1
simple	adult	Monogenea	50	Gyrodactylus macrochiri	0	0	0	0	0	0	0	0	0	0	0	0	0	0	0	0	0	0	0	0	0	1	0	0	0	0	0	0	0	0	0		1
simple	adult	Monogenea	51	Gyrodactylus sp.	0	0	0	0	0	0	0	0	0	1	0	0	0	0	0	0	1	0	0	1	1	0	0	0	0	0	0	1	1	0	0		6
simple	adult	Monogenea	52	Octomacrum lanceatum	0	0	0	0	0	1	0	0	0	0	0	0	0	0	0	0	0	0	0	0	0	0	0	0	0	0	0	0	0	0	0		1
simple	adult	Monogenea	53	Octomacrum semotili	0	0	0	0	0	0	0	1	0	0	0	0	0	0	1	0	0	0	0	0	0	0	0	0	0	0	0	0	0	0	0		2
simple	adult	Monogenea	54	Octomacrum sp.	0	0	0	0	0	0	0	0	1	0	0	0	0	0	0	0	0	0	0	0	0	0	0	0	0	0	0	0	0	0	0		1
simple	adult	Monogenea	55	Pellucidhaptor nasalis	0	0	0	0	0	1	0	0	0	0	0	0	0	0	0	0	0	0	0	0	0	0	0	0	0	0	0	0	0	0	0		1
simple	adult	Monogenea	56	Pseudomurraytrema copulatum	0	0	0	0	0	1	1	0	0	0	0	0	0	0	0	0	0	0	0	0	0	0	0	0	0	0	0	0	0	0	0		2
simple	adult	Monogenea	57	Pseudomurraytrema sp.	0	0	0	0	0	0	1	0	0	0	0	0	0	0	0	0	0	0	0	0	0	0	0	0	0	0	0	0	0	0	0		1
simple	adult	Monogenea	58	Tetraonchus monenteron	0	0	0	1	0	0	0	0	0	0	0	0	0	0	0	0	0	0	0	0	0	0	0	0	0	0	0	0	0	0	0		1
complex	adult	Digenea	59	Allocreadium lobatum	0	0	0	0	0	1	0	0	0	0	0	0	0	1	0	0	0	0	0	0	0	0	0	0	0	0	0	0	0	0	0		2
complex	adult	Digenea	60	Allocreadium ictaluri	0	0	0	0	0	0	0	0	0	0	0	0	0	0	0	1	0	0	0	0	0	0	0	0	0	0	0	0	0	0	0		1
complex	adult	Digenea	61	Alloglossidium corti	0	0	0	0	0	0	0	0	0	0	0	0	0	0	0	0	1	0	0	0	0	0	0	0	0	0	0	0	0	0	0		1
complex	adult	Digenea	62	Alloglossidium geminus	0	0	0	0	0	0	0	0	0	0	0	0	0	0	0	1	0	0	0	0	0	0	0	0	0	0	0	0	0	0	0		1
complex	larval	Digenea	63	Apophallus itascensis (L)	0	0	0	0	0	0	0	0	0	0	0	0	0	0	0	0	0	0	0	0	0	0	0	0	1	0	0	1	1	0	0		3
complex	adult	Digenea	64	Azygia angusticauda	0	0	0	1	0	0	0	0	0	0	0	0	0	0	0	1	0	1	0	0	1	1	1	0	0	0	1	1	1	0	0		9
complex	adult	Digenea	65	Azygia longa	0	0	0	1	0	0	0	0	0	0	0	0	0	0	0	0	0	0	0	0	0	0	0	0	0	0	0	0	0	0	0		1
complex	adult	Digenea	66	Bucephalus pusillus	0	0	0	0	0	0	0	0	0	0	0	0	0	0	0	0	0	0	0	0	0	0	0	0	0	1	0	0	0	0	0		1
complex	adult	Digenea	67	Bunodera sacculata	0	0	0	0	0	0	0	0	0	0	0	0	0	0	0	0	0	0	0	0	0	0	0	0	1	0	1	0	0	0	0		2
complex	adult	Digenea	68	Bunoderina eucaliae	0	0	0	0	0	0	0	0	0	0	0	0	0	0	0	0	0	0	1	0	0	0	0	0	0	0	0	0	0	0	0		1
complex	adult	Digenea	69	Caecincola parvus	0	0	0	0	0	0	0	0	0	0	0	0	0	0	0	0	0	0	0	0	0	0	1	0	0	0	0	0	0	0	0		1
complex	adult	Digenea	70	Centrovarium lobotes	0	0	0	0	0	0	0	0	0	0	0	0	0	0	0	0	0	0	0	0	0	0	0	0	1	1	0	0	0	0	0		2
complex	larval	Digenea	71	Clinostomum marginatum (L)	0	0	0	1	0	0	0	0	0	0	0	1	1	0	0	1	0	0	0	0	1	1	1	0	1	1	1	0	1	0	0		11
complex	adult	Digenea	72	Crassiphiala bulboglossa	0	0	0	0	0	0	0	0	0	0	0	0	0	0	0	0	0	0	0	0	0	0	0	0	1	0	0	0	0	0	0		1
complex	adult	Digenea	73	Crepidostomum cooperi	0	0	0	0	0	1	0	0	0	0	0	0	0	0	0	0	0	0	0	0	0	1	1	0	0	0	0	0	0	0	0		3
complex	adult	Digenea	74	Crepidostomum cornutum	0	0	0	0	0	0	0	0	0	0	0	0	0	0	0	0	1	0	0	0	1	0	0	0	0	0	0	0	0	0	0		2
complex	adult	Digenea	75	Crepidostomum ictaluri	0	0	0	0	0	0	0	0	0	0	0	0	0	0	0	1	0	0	0	0	0	0	0	0	0	0	0	0	0	0	0		1
complex	adult	Digenea	76	Crepidostomum isostomum	0	0	0	0	0	0	0	0	0	0	0	0	0	0	0	0	0	0	0	1	0	0	0	0	0	0	0	0	0	1	0		2
complex	adult	Digenea	77	Cryptogonimus chilli	0	0	0	0	0	0	0	0	0	0	0	0	0	0	0	0	0	0	0	0	1	0	0	0	0	0	0	0	0	0	0		1
complex	larval	Digenea	78	Diplostomum baeri (L)	0	0	0	0	0	0	0	0	0	0	0	0	0	0	0	0	0	0	1	0	0	0	0	0	0	0	0	0	0	0	0		1
complex	larval	Digenea	79	Diplostomum flexicaudum (L)	0	0	0	0	0	1	1	0	0	0	0	0	0	0	0	0	0	0	0	0	0	0	0	0	0	0	0	0	0	0	0		2
complex	adult	Digenea	80	Diplostomum scheuringi	0	0	0	0	0	0	0	0	0	0	0	0	0	0	0	0	0	0	0	0	0	1	0	1	1	0	1	0	0	1	0		5
complex	larval	Digenea	81	Diplostomulum sp. (L)	1	1	1	1	0	0	0	0	1	1	1	1	1	1	0	1	0	1	0	1	1	1	1	1	1	1	1	1	1	1	1		24
complex	adult	Digenea	82	Microphallus opacus	0	0	0	0	0	0	0	0	0	0	0	0	0	0	0	0	0	0	0	0	0	0	1	0	0	0	0	0	0	0	0		1
complex	larval	Digenea	83	Neascus sp. (L)	0	0	0	0	0	1	1	1	1	1	0	1	0	1	0	0	0	0	1	0	0	1	0	1	0	1	0	1	0	1	0		13
complex	adult	Digenea	84	Neochasmus umbellus	0	0	0	0	0	0	0	0	0	0	0	0	0	0	0	0	0	0	0	0	0	0	1	0	0	0	0	0	0	0	0		1
complex	adult	Digenea	85	Phyllodistomum coregoni	0	1	0	0	0	0	0	0	0	0	0	0	0	0	0	0	0	0	0	0	0	0	0	0	0	0	0	0	0	0	0		1
complex	adult	Digenea	86	Phyllodistomum lysteri	0	0	0	0	0	1	0	0	0	0	0	0	0	0	0	0	0	0	0	0	0	0	0	0	0	0	0	0	0	0	0		1
complex	adult	Digenea	87	Phyllodistomum staffordi	0	0	0	0	0	0	0	0	0	0	0	0	0	0	0	1	0	0	0	0	0	0	0	0	0	0	0	0	0	0	0		1
complex	adult	Digenea	88	Phyllodistomum superbum	0	0	0	0	0	0	0	0	0	0	0	0	0	0	0	0	0	0	0	0	0	0	0	0	1	1	1	0	0	0	0		3
complex	adult	Digenea	89	Phyllodistomum undulans	0	0	0	0	0	0	0	0	0	0	0	0	0	0	0	0	0	0	0	0	0	0	0	0	0	0	0	0	0	0	1		1
complex	adult	Digenea	90	Phyllodistomum sp.	0	0	1	0	0	0	0	0	0	0	0	0	0	0	0	0	0	0	0	0	0	0	0	0	0	0	0	0	0	0	0		1
complex	adult	Digenea	91	Plagioporus sinitsini	0	0	0	0	0	1	0	0	0	0	0	0	0	0	0	0	0	0	0	0	0	0	0	0	0	0	0	0	0	0	0		1
complex	larval	Digenea	92	Posthodiplostomum minimum (L)	0	0	0	1	0	0	0	1	0	0	0	1	1	1	0	0	0	0	0	0	0	1	0	1	0	0	0	0	0	1	0		8
complex	adult	Digenea	93	Sanguinicola sp.	0	0	0	0	0	0	1	0	0	0	0	0	1	1	0	0	0	0	0	0	0	0	0	0	0	0	0	0	0	0	0		3
complex	larval	Digenea	94	Tetracotyle intermedia (L)	0	1	1	0	0	0	0	0	0	0	0	0	0	0	0	0	0	0	0	0	0	0	0	0	0	0	0	0	0	0	0		2
complex	larval	Digenea	95	Tetracotyle sp. (L)	0	0	0	1	0	1	0	1	0	0	0	1	1	0	0	1	0	1	1	1	1	1	1	1	1	1	1	1	1	0	1		19
complex	adult	Digenea	96	Triganodistomum attenuatum	0	0	0	0	1	0	1	0	0	0	0	0	0	0	0	0	0	0	0	0	0	0	0	0	0	0	0	0	0	0	0		2
complex	larval	Digenea	97	Uvulifer ambloplitis (L)	0	0	0	1	0	0	0	0	0	0	0	0	0	0	0	0	0	0	0	0	0	0	1	0	0	0	0	0	0	0	0		2
complex	adult	Cestoda	98	Biacetabulum infrequens	0	0	0	0	0	0	1	0	0	0	0	0	0	0	0	0	0	0	0	0	0	0	0	0	0	0	0	0	0	0	0		1
complex	adult	Cestoda	99	Biacetabulum sp.	0	0	0	0	0	0	0	0	0	0	0	0	0	1	0	0	0	0	0	0	0	0	0	0	0	0	0	0	0	0	0		1
complex	adult	Cestoda	100	Bothriocephalus claviceps	0	0	0	0	0	0	0	0	0	0	0	0	0	0	0	0	0	0	0	0	1	1	0	0	0	0	0	0	0	0	0		2
complex	adult	Cestoda	101	Bothriocephalus cuspidatus	0	0	0	0	0	0	0	0	0	0	1	0	0	0	0	1	0	0	0	0	0	0	0	0	1	1	1	0	0	0	0		5
complex	adult	Cestoda	102	Bothriocephalus formosus	0	0	0	0	0	0	0	0	0	0	0	0	0	0	0	0	0	0	0	1	0	0	0	0	0	0	0	1	0	1	0		3
complex	adult	Cestoda	103	Bothriocephalus sp.	0	0	0	0	0	0	0	0	0	0	0	0	0	0	0	0	0	0	0	0	0	0	0	1	0	0	0	0	0	0	0		1
complex	adult	Cestoda	104	Corallobothrium fimbriatum	0	0	0	0	0	0	0	0	0	0	0	0	0	0	0	1	1	0	0	0	0	0	0	0	0	0	0	0	0	0	0		2
complex	adult	Cestoda	105	Cyathocephalus truncatus	0	1	1	0	0	0	0	0	0	0	0	0	0	0	0	0	0	0	0	0	0	0	0	0	1	0	0	0	0	0	0		3
complex	larval	Cestoda	106	Diphyllobothrium sp. (L)	0	1	1	0	0	0	0	0	0	0	0	0	0	0	0	0	0	0	0	0	0	0	0	0	0	0	0	0	0	0	0		2
complex	adult	Cestoda	107	Eubothrium rugosum	0	0	0	0	0	0	0	0	0	0	0	0	0	0	0	0	0	1	0	0	0	0	0	0	0	0	0	0	0	0	0		1
complex	adult	Cestoda	108	Eubothrium salvelini	1	0	0	0	0	0	0	0	0	0	0	0	0	0	0	0	0	0	0	0	0	0	0	0	0	0	0	0	0	0	0		1
complex	adult	Cestoda	109	Glaridacris catostomi	0	0	0	0	0	1	0	0	0	0	0	0	0	0	0	0	0	0	0	0	0	0	0	0	0	0	0	0	0	0	0		1
complex	adult	Cestoda	110	Glaridacris confusus	0	0	0	0	1	0	0	0	0	0	0	0	0	0	0	0	0	0	0	0	0	0	0	0	0	0	0	0	0	0	0		1
complex	adult	Cestoda	111	Glaridacris intermedius	0	0	0	0	0	1	0	0	0	0	0	0	0	0	0	0	0	0	0	0	0	0	0	0	0	0	0	0	0	0	0		1
complex	adult	Cestoda	112	Hunterella nodulosa	0	0	0	0	0	1	0	0	0	0	0	0	0	0	0	0	0	0	0	0	0	0	0	0	0	0	0	0	0	0	0		1
complex	larval	Cestoda	113	Ligula intestinalis (L)	0	0	0	0	0	1	0	0	0	0	0	1	1	0	0	0	0	0	0	0	0	0	0	0	0	0	0	0	0	0	0		3
complex	adult	Cestoda	114	Proteocephalus ambloplitis	0	0	0	0	0	0	0	0	0	0	0	0	0	0	0	0	0	0	0	0	0	0	1	0	0	0	0	0	0	0	0		1
complex	larval	Cestoda	115	Proteocephalus ambloplitis (L)	0	0	0	0	0	0	0	0	0	0	0	0	0	0	0	1	0	0	1	0	1	1	0	1	1	1	1	0	0	0	1		9
complex	adult	Cestoda	116	Proteocephalus exiguus	0	1	1	0	0	0	0	0	0	0	0	0	0	0	0	0	0	0	0	0	0	0	0	0	0	0	0	0	0	0	0		2
complex	adult	Cestoda	117	Proteocephalus fluviatilis	0	0	0	0	0	0	0	0	0	0	0	0	0	0	0	0	0	0	0	0	0	0	1	0	0	0	0	0	0	0	0		1
complex	adult	Cestoda	118	Proteocephalus laruei	0	1	1	0	0	0	0	0	0	0	0	0	0	0	0	0	0	0	0	0	0	0	0	0	0	0	0	0	0	0	0		2
complex	adult	Cestoda	119	Proteocephalus parallacticus	1	0	0	0	0	0	0	0	0	0	0	0	0	0	0	0	0	0	0	0	0	0	0	0	0	0	0	0	0	0	0		1
complex	adult	Cestoda	120	Proteocephalus pearsei	0	0	0	0	0	0	0	0	0	0	1	0	0	0	0	0	0	0	0	0	0	0	0	1	1	0	0	0	0	0	0		3
complex	adult	Cestoda	121	Proteocephalus pinguis	0	0	0	1	0	0	0	0	0	0	0	0	0	0	0	0	0	0	0	0	0	0	0	0	0	0	0	0	0	0	0		1
complex	adult	Cestoda	122	Proteocephalus stizostethi	0	0	0	0	0	0	0	0	0	0	0	0	0	0	0	0	0	0	0	0	0	0	0	0	0	1	1	0	0	0	0		2
complex	larval	Cestoda	123	Schistocephalus solidus (L)	0	0	0	0	0	0	0	0	0	0	0	0	0	0	0	0	0	0	0	0	0	0	0	0	0	0	0	0	0	0	1		1
complex	adult	Cestoda	124	Triaenophorus crassus	0	0	0	1	0	0	0	0	0	0	0	0	0	0	0	0	0	0	0	0	0	0	0	0	0	0	0	0	0	0	0		1
complex	larval	Cestoda	125	Triaenophorus crassus (L)	1	1	1	0	0	0	1	0	0	0	0	0	0	0	0	0	0	0	0	0	0	0	0	0	0	0	0	0	0	0	0		4
complex	adult	Cestoda	126	Triaenophorus nodulosus	0	0	0	1	0	0	0	0	0	0	0	0	0	0	0	0	0	0	0	0	0	0	0	0	0	0	0	0	0	0	0		1
complex	larval	Cestoda	127	Triaenophorus nodulosus (L)	0	0	0	0	0	1	0	0	0	0	0	0	0	0	0	0	0	1	0	0	0	1	0	0	1	1	0	0	0	0	0		5
complex	adult	Cestoda	128	Triaenophorus stizostedionis	0	0	0	0	0	0	0	0	0	0	0	0	0	0	0	0	0	0	0	0	0	0	0	0	0	0	1	0	0	0	0		1
complex	larval	Cestoda	129	Triaenophorus stizostedionis (L)	0	0	0	0	0	0	0	0	0	0	0	0	0	0	0	0	0	0	0	1	0	0	0	0	0	0	0	0	0	0	0		1
complex	adult	Nematoda	130	Camallanus oxycephalus	0	0	0	0	0	1	0	0	0	0	0	0	0	0	0	0	0	1	1	0	0	0	1	0	1	1	0	1	0	1	1		9
complex	adult	Nematoda	131	Capillaria bakeri	0	0	0	0	0	0	0	0	0	0	0	0	0	0	0	0	0	1	0	0	0	0	0	0	0	0	0	0	0	0	0		1
complex	adult	Nematoda	132	Capillaria catenata	0	0	0	0	0	0	0	0	0	0	0	0	0	0	0	0	0	0	0	0	1	0	0	0	0	0	0	0	0	0	0		1
complex	adult	Nematoda	133	Contracaecum brachyurum	0	0	0	1	0	0	0	0	0	0	1	0	0	0	0	0	0	1	0	1	0	0	0	0	0	1	1	0	0	0	0		6
complex	larval	Nematoda	134	Contracaecum brachyurum (L)	0	0	0	0	0	0	1	0	0	0	0	0	0	0	0	0	0	0	0	0	1	0	0	0	0	0	0	0	0	0	0		2
complex	larval	Nematoda	135	Contracaecum sp. (L)	0	0	0	0	0	1	0	0	0	0	0	1	0	0	0	1	0	0	0	0	0	1	1	0	1	0	0	1	1	1	1		10
complex	adult	Nematoda	136	Cystidicola cristivomeri	1	0	0	0	0	0	0	0	0	0	0	0	0	0	0	0	0	0	0	0	0	0	0	0	0	0	0	0	0	0	0		1
complex	adult	Nematoda	137	Cystidicola stigmatura	0	1	1	0	0	0	0	0	0	0	0	0	0	0	0	0	0	0	0	0	0	0	0	0	0	0	0	0	0	0	0		2
complex	adult	Nematoda	138	Dichelyne cotylophora	0	0	0	0	0	0	0	0	0	0	0	0	0	0	0	0	0	1	0	0	0	0	0	0	1	0	0	0	0	0	0		2
complex	larval	Nematoda	139	Eustrongylides sp. (L)	0	0	0	0	0	0	0	0	0	0	0	0	0	0	0	0	0	0	0	0	0	0	0	0	1	1	1	0	0	0	0		3
complex	adult	Nematoda	140	Philometra cylindracea	0	0	0	0	0	0	0	0	0	0	0	0	0	0	0	0	0	0	0	0	0	0	0	0	1	0	0	0	0	0	0		1
complex	adult	Nematoda	141	Philometra sp.	0	0	0	0	0	0	0	0	0	0	0	0	0	0	0	0	0	0	0	0	0	0	1	0	1	0	0	0	0	0	0		2
complex	adult	Nematoda	142	Rhabdochona cascadilla	0	0	0	0	0	0	0	0	0	1	0	1	0	0	0	0	0	1	0	0	1	0	0	0	0	0	0	1	1	0	1		7
complex	adult	Nematoda	143	Spinitectus carolini	0	0	0	0	0	0	0	0	0	0	0	0	0	0	0	0	0	0	0	0	1	0	0	0	0	0	0	0	0	0	0		1
complex	adult	Nematoda	144	Spinitectus gracilis	0	0	1	0	0	0	1	0	0	0	0	0	0	0	0	1	0	1	0	1	0	0	0	1	1	0	0	0	0	0	0		7
complex	larval	Nematoda	145	Spiroxys sp (L)	0	0	0	0	0	1	0	0	0	0	0	0	0	0	0	0	0	0	0	0	0	0	0	0	0	0	0	0	0	0	0		1
complex	adult	Acanthocephala	146	Leptorhynchoides thecatus	0	0	0	1	0	1	1	0	0	1	0	0	0	0	0	1	1	1	1	0	1	1	1	1	1	0	0	0	1	1	0		15
complex	larval	Acanthocephala	147	Leptorhynchoides thecatus (L)	0	0	0	0	0	0	0	0	0	0	0	0	0	0	0	0	0	0	0	0	0	0	0	0	0	0	0	1	0	0	0		1
complex	adult	Acanthocephala	148	Metechinorhynchus lateralis	0	1	0	0	0	0	0	0	0	0	0	0	0	0	0	0	0	0	0	0	0	0	0	0	0	0	0	0	0	0	0		1
complex	adult	Acanthocephala	149	Metechinorhynchus salmonis	1	1	1	1	0	0	0	0	0	0	0	0	0	0	0	1	0	1	0	0	0	0	0	0	0	1	1	0	0	0	1		9
complex	adult	Acanthocephala	150	Neoechinorhynchus crassus	0	0	0	0	0	1	0	0	0	0	0	0	0	0	0	0	0	0	0	0	0	0	0	0	0	0	0	0	0	0	0		1
complex	adult	Acanthocephala	151	Neoechinorhynchus cristatus	0	0	0	0	0	1	0	0	0	0	0	0	0	0	0	0	0	0	0	0	0	0	0	0	0	0	0	0	0	0	0		1
complex	adult	Acanthocephala	152	Neoechinorhynchus cylindratus	0	0	0	0	0	0	0	0	0	0	0	0	0	0	0	0	0	0	0	0	1	0	1	0	0	0	0	0	0	0	0		2
complex	adult	Acanthocephala	153	Neoechinorhynchus rutili	0	0	0	0	0	0	0	0	0	0	0	0	0	0	0	0	0	0	1	0	0	0	0	0	0	0	0	0	0	0	1		2
complex	adult	Acanthocephala	154	Neoechinorhynchus strigosus	0	0	0	0	0	1	0	0	0	0	0	0	0	0	0	0	0	0	0	0	0	0	0	0	0	0	0	0	0	0	0		1
complex	adult	Acanthocephala	155	Neoechinorhynchus tenellum	0	0	0	1	0	0	0	0	0	0	0	0	0	0	0	0	0	0	0	0	0	0	0	0	0	1	1	0	0	0	0		3
complex	adult	Acanthocephala	156	Neoechinorhynchus tumidum	0	1	1	0	0	0	0	0	0	0	0	0	0	0	0	0	0	0	0	0	0	0	0	0	0	0	0	0	0	0	0		2
complex	adult	Acanthocephala	157	Neoechinorhynchus sp.	0	0	0	0	0	0	0	0	0	0	1	1	1	0	0	0	0	0	0	0	0	0	0	0	0	0	0	0	0	0	0		3
complex	adult	Acanthocephala	158	Octospinifer macilentus	0	0	0	0	0	1	0	0	0	0	0	0	0	0	0	0	0	0	0	0	0	0	0	0	0	0	0	0	0	0	0		1
complex	adult	Acanthocephala	159	Pomphorhynchus bulbocolli	0	0	0	0	1	1	0	0	0	0	0	0	0	0	0	1	1	1	0	0	0	0	0	0	0	0	0	0	0	1	0		6
simple	adult	Hirudinea	160	Actinobdella triannulata	0	0	0	0	0	1	0	0	0	0	0	0	0	0	0	0	0	0	0	0	0	0	0	0	0	0	0	0	0	0	0		1
simple	adult	Hirudinea	161	Illinobdella moorei	0	0	0	0	0	0	0	0	0	0	0	0	0	0	0	0	0	0	0	0	0	0	0	0	0	1	1	0	0	0	0		2
simple	adult	Hirudinea	162	Illinobdella sp.	0	0	0	1	0	0	0	0	0	0	0	0	0	0	0	0	0	0	0	0	0	0	0	0	1	0	0	0	0	0	0		2
simple	adult	Hirudinea	163	Piscicola punctata	0	0	0	0	0	0	0	0	0	0	0	0	0	0	0	0	0	1	0	0	0	0	0	0	0	0	0	0	0	1	0		2
simple	adult	Copepoda	164	Achtheres corpulentus	0	1	0	0	0	0	0	0	0	0	0	0	0	0	0	0	0	0	0	0	0	0	0	0	0	0	0	0	0	0	0		1
simple	adult	Copepoda	165	Achtheres micropteri	0	0	0	0	0	0	0	0	0	0	0	0	0	0	0	0	0	0	0	0	1	0	0	0	0	0	0	0	0	0	0		1
simple	adult	Copepoda	166	Ergasilus caeruleus	0	0	0	0	0	1	1	0	0	0	0	0	0	0	0	0	0	0	0	0	1	0	1	1	1	1	1	0	0	1	0		9
simple	adult	Copepoda	167	Ergasilus centrarchidarum	0	0	0	0	0	0	0	0	0	0	0	0	0	0	0	0	0	0	0	0	1	0	1	0	0	0	1	0	0	0	0		3
simple	adult	Copepoda	168	Ergasilus osburni	0	0	0	0	0	0	0	0	0	0	0	0	0	0	0	0	0	1	0	0	0	0	0	0	0	0	0	0	0	0	0		1
simple	adult	Copepoda	169	Ergasilus versicolor	0	0	0	0	0	0	0	0	0	0	0	0	0	0	0	1	0	0	0	0	0	0	0	0	0	0	0	0	0	0	0		1
simple	adult	Copepoda	170	Ergasilus sp.	0	0	1	0	0	0	0	0	0	0	0	1	0	0	0	0	0	0	0	0	0	0	0	0	0	0	0	0	0	0	0		2
simple	adult	Copepoda	171	Salmincola siscowet	1	0	0	0	0	0	0	0	0	0	0	0	0	0	0	0	0	0	0	0	0	0	0	0	0	0	0	0	0	0	0		1
simple	adult	Branchiura	172	Argulus appendiculosus	0	0	0	0	0	0	0	0	0	0	0	0	0	0	0	0	0	0	0	0	0	0	0	0	0	1	0	0	0	0	0		1
simple	adult	Branchiura	173	Argulus canadensis	0	0	1	0	0	0	0	0	0	0	0	1	0	0	0	0	0	0	0	0	0	0	0	0	1	0	1	0	0	0	0		4
simple	adult	Branchiura	174	Argulus catostomi	0	0	0	0	0	1	0	0	0	0	0	0	0	0	0	0	0	0	0	0	0	0	0	0	0	0	0	1	1	0	0		3
simple	adult	Branchiura	175	Argulus versicolor	0	0	0	0	0	0	0	0	0	0	0	0	0	0	0	0	0	0	0	1	0	0	0	0	0	0	1	0	0	0	0		2
					7	14	15	16	4	30	14	5	4	5	5	12	8	7	1	18	6	16	10	9	18	14	20	12	26	20	21	12	10	13	12

## Sheet: 7_cold lake
				Coregonus artedii	Coregonus clupeaformis	Salvelinus namaycush	Oncorhynchus kisutch	Esox lucius	Catostomus catostomus	Catostomus commersoni	Lota lota	Pungitius pungitius	Stizostedion vitreum
simple	adult	Monogenea	Gyrodactylus sp.	0	0	0	0	0	0	0	0	1	0		1
simple	adult	Monogenea	Discocotyle sagittata	1	1	0	1	0	0	0	0	0	0		3
complex	larval	Digenea	Diplostomum spathaceum (L)	0	1	1	0	0	0	0	0	1	0		3
complex	larval	Digenea	Apatemon gracilis (L)	0	0	0	0	0	0	0	0	1	0		1
complex	larval	Digenea	Cotylurus erraticus (L)	1	1	0	0	0	0	0	0	1	0		3
complex	adult	Digenea	Lissorchis attenuatum	0	0	0	0	0	0	1	0	0	0		1
complex	adult	Digenea	Bunodera luciopercae	0	0	0	0	0	0	0	0	1	0		1
complex	adult	Digenea	Crepidostomum farionis	1	1	0	1	0	0	0	0	0	0		3
complex	adult	Digenea	Phyllodistomum coregoni	0	1	0	0	0	0	0	0	0	0		1
complex	adult	Cestoda	Glaridacris sp.	0	0	0	0	0	1	1	0	0	0		2
complex	adult	Cestoda	Hunterella nodulosa	0	0	0	0	0	0	1	0	0	0		1
complex	adult	Cestoda	Cyathocephalus truncatus	1	1	0	1	0	0	0	1	0	0		4
complex	adult	Cestoda	Eubothrium rugosum	0	0	0	0	0	0	0	1	0	0		1
complex	adult	Cestoda	Eubothrium salvelini	0	0	1	1	0	0	0	0	0	0		2
complex	adult	Cestoda	Bothriocephalus cuspidatus	0	0	0	0	0	0	0	0	0	1		1
complex	larval	Cestoda	Diphyllobothrium sp. (L)	1	1	0	1	0	0	0	0	0	0		3
complex	larval	Cestoda	Schistocephalus solidus (L)	0	0	0	1	1	0	0	0	1	0		3
complex	adult	Cestoda	Triaenophorus crassus	0	0	0	0	1	0	0	0	0	0		1
complex	larval	Cestoda	Triaenophorus crassus (L)	1	0	0	0	0	0	0	0	0	0		1
complex	adult	Cestoda	Triaenophorus nodulosus	0	0	0	0	1	0	0	0	0	0		1
complex	larval	Cestoda	Triaenophorus nodulosus (L)	0	0	1	1	0	0	0	1	1	0		4
complex	adult	Cestoda	Proteocephalus exiguus	0	1	0	0	0	0	0	0	0	0		1
complex	adult	Cestoda	Proteocephalus filicollis	1	0	0	0	0	0	0	0	1	0		2
complex	adult	Cestoda	Proteocephalus pinguis	0	0	0	0	1	0	0	0	0	0		1
complex	adult	Cestoda	Proteocephalus sp. A	0	0	0	0	0	0	0	0	0	1		1
complex	adult	Nematoda	Raphidascaris acus	0	0	0	0	1	0	0	0	0	0		1
complex	larval	Nematoda	Raphidascaris acus (L)	0	0	1	0	0	0	0	0	1	0		2
complex	adult	Nematoda	Haplonema hamulatum	0	0	0	0	0	0	0	1	0	0		1
complex	adult	Nematoda	Philonema agubernaculum	1	0	0	1	0	0	0	0	0	0		2
complex	adult	Nematoda	Cystidicola farionis	1	1	0	1	0	0	0	0	0	0		3
complex	adult	Nematoda	Rhabdochona cascadilla	0	0	0	0	0	1	1	0	0	0		2
complex	adult	Acanthocephala	Neoechinorhynchus strigosus	0	0	0	1	1	0	1	0	0	0		3
complex	adult	Acanthocephala	Metechinorhynchus salmonis	1	1	1	1	1	1	1	1	1	1		10
complex	adult	Acanthocephala	Pomphorhynchus bulbocolli	1	1	1	1	0	0	1	0	1	0		6
simple	adult	Hirudinea	Cystobranchus verrilli	0	0	0	0	0	0	0	1	0	0		1
simple	adult	Copepoda	Ergasilus auritus	1	1	1	1	0	0	0	0	1	0		5
simple	adult	Copepoda	Ergasilus nerkae	1	1	1	1	0	0	0	0	0	0		4
simple	adult	Copepoda	Ergasilus sp. A	0	0	0	0	0	1	1	0	0	0		2
simple	adult	Copepoda	Salmincola extensus	1	1	0	0	0	0	0	0	0	0		2
simple	adult	Copepoda	Salmincola extumescens	0	1	0	0	0	0	0	0	0	0		1
				14	15	8	14	7	4	8	6	12	3

## Sheet: 8_aishihik lake
				Catostomus catostomus	Coregonus clupeaformis	Cottus cognatus	Esox lucius	Prosopium cylindraceum	Salvelinus namaycush	Thymallus arcticus
simple	adult	Monogenea	Anonchohaptor anomalus	1	0	0	0	0	0	0		1
simple	adult	Monogenea	Dactylogyrus buddi	0	0	1	0	0	0	0		1
simple	adult	Monogenea	Discocotyle sagittata	0	1	0	0	1	1	1		4
simple	adult	Monogenea	Tetraonchus borealis	0	0	0	0	0	0	1		1
simple	adult	Monogenea	Tetraonchus monenteron	0	0	0	1	0	0	0		1
simple	adult	Monogenea	Tetraonchus variabilis	0	0	0	0	1	0	0		1
complex	adult	Digenea	Allocreadium isosporum	0	0	0	1	0	0	1		2
complex	adult	Digenea	Crepidostomum farionis	0	1	1	1	1	1	1		6
complex	larval	Digenea	Diplostomum spathaceum (L)	1	1	1	1	1	1	1		7
complex	larval	Digenea	Heterophyid meta (L)	0	0	1	0	0	0	0		1
complex	larval	Digenea	Neascus sp. (L)	0	0	1	0	0	0	0		1
complex	larval	Digenea	Tetracotyle sp. (L)	0	1	0	0	1	1	1		4
complex	adult	Cestoda	Cyathocephalus truncatus	0	1	0	0	1	1	0		3
complex	larval	Cestoda	Diphyllobothrium sp. (L)	0	1	0	0	1	1	1		4
complex	adult	Cestoda	Eubothrium salvelini	0	1	0	0	1	1	1		4
complex	adult	Cestoda	Glaridacris catostomi	1	0	0	0	0	0	0		1
complex	adult	Cestoda	Proteocephalus tumidocollus	0	1	1	1	1	1	1		6
complex	larval	Cestoda	Schistocephalus solidus (L)	0	0	1	0	0	0	0		1
complex	adult	Cestoda	Triaenophorus crassus	0	0	0	1	0	0	0		1
complex	larval	Cestoda	Triaenophorus crassus (L)	0	1	0	0	1	1	1		4
complex	adult	Nematoda	Capillaria salvelini	0	0	0	0	1	1	1		3
complex	adult	Nematoda	Cystidicola farionis	1	1	0	0	1	1	1		5
complex	adult	Nematoda	Raphidascaris acus	0	0	0	1	0	0	0		1
complex	larval	Nematoda	Raphidascaris acus (L)	0	1	0	0	0	0	1		2
complex	adult	Acanthocephala	Neoechinorhynchus tumidus	0	1	1	1	1	1	1		6
simple	adult	Hirundinea	Piscicola milneri	0	1	0	1	1	1	0		4
simple	adult	Copepoda	Salmincola extensus	0	1	0	0	0	0	0		1
simple	adult	Copepoda	Salmincola edwardsii	0	0	0	0	0	1	0		1
simple	adult	Copepoda	Salmincola thymalli	0	0	0	0	0	0	1		1
				4	14	8	9	14	14	15

## Sheet: 9_RJ
			Host Species /Parasite Species	Pseudopercis numida	Micropogonias furnieri	Pseudopercis semifasciata	Dactylopterus volitans	Mugil platanus	Pinguipes brasilianus	Euthynnus alletteratus	Balistes capriscus	Orthopristis ruber	Prionotus punctatus	Selene setapinnis	Trichiurus lepturus	Urophycis brasiliensis	Menticirrhus americanus	Umbrina canosai	Caranx hippos	Haemulon steindachneri	Merluccius hubbsi	Cynoscion guatucupa	Oligoplites palometa	Aspistor luniscutis	Caranx latus	Lophius gastrophysus	Genidens barbus	Tylosurus acus acus	Urophycis mystacea	Paralichthys isosceles	Paralonchurus brasiliensis	Balistes vetula	Macrodon ancylodon	Mullus argentinae	Oligoplites saliens	Oligoplites saurus	Archosargus rhomboidalis	Parona signata	Aluterus monoceros	Gymnothorax moringa	Uraspis secunda	Peprilus parus
complex	Cestoda	larval	Scolex polymorphus	1	1	1	0	1	1	1	1	1	0	0	1	1	1	0	0	1	1	0	1	1	1	1	1	1	1	0	1	1	0	0	1	1	0	0	0	1	0	0		25
complex	Digenea	adult	Lecithochirium microstomum	1	1	1	0	0	1	0	0	0	0	1	1	1	1	1	1	0	0	1	1	0	1	0	0	0	1	1	1	0	1	0	1	1	0	1	0	1	0	0		21
complex	Nematoda	larval	Raphidascaris sp.	1	0	1	1	0	1	1	1	0	1	1	1	1	0	1	1	0	1	1	0	0	0	1	0	0	0	1	0	0	0	1	0	0	0	1	0	1	1	1		21
complex	Nematoda	larval	Contracaecum sp.	0	1	0	1	0	0	1	1	0	0	1	1	1	1	1	1	0	0	0	1	0	1	0	1	0	1	1	1	1	0	0	0	0	1	1	1	0	0	0		20
complex	Digenea	adult	Parahemiurus merus	1	0	1	1	1	1	0	0	0	0	1	0	1	0	0	1	0	0	1	1	0	1	0	0	1	0	1	0	0	1	0	1	1	0	1	0	0	1	0		18
complex	Nematoda	larval	Hysterothylacium sp.	0	0	1	1	0	1	0	0	0	1	1	0	0	0	1	0	0	1	1	0	0	1	1	0	1	0	0	0	0	1	0	0	0	0	1	0	1	1	1		16
complex	Cestoda	larval	Callitetrarhynchus gracilis	1	1	0	0	0	1	1	1	0	0	1	1	0	0	1	1	0	0	0	0	0	1	1	0	0	0	0	0	1	1	0	0	0	0	0	0	0	0	0		13
complex	Nematoda	larval	Pseudoterranova sp.	0	1	0	0	0	0	0	1	0	0	1	1	0	0	1	1	0	0	1	0	0	1	0	0	1	0	1	0	0	1	0	0	0	0	0	0	1	0	0		12
complex	Digenea	adult	Bucephalus varicus	0	0	1	0	0	1	0	0	0	0	0	0	1	1	0	1	0	0	0	1	0	1	1	0	0	0	0	0	0	0	0	1	1	0	0	0	0	0	0		10
complex	Nematoda	larval	Anisakis sp.	1	0	0	0	0	0	1	0	0	1	1	1	0	0	0	0	0	1	0	0	0	1	0	0	0	1	1	0	0	0	1	0	0	0	0	0	0	0	0		10
complex	Acanthocephala	larval	Corynosoma australe	0	1	0	0	0	0	1	0	0	1	0	0	0	1	1	0	0	1	1	0	0	0	0	0	0	0	1	0	0	0	1	0	0	0	0	0	0	0	0		9
simple	Copepoda	adult	Caligus haemulonis	0	1	0	0	0	0	0	0	1	0	0	0	0	1	0	0	1	0	0	0	1	0	0	1	0	0	0	1	0	0	0	0	0	1	0	0	0	0	0		8
simple	Hirudinea	adult	Hirudinea	0	0	0	0	0	0	0	0	0	1	0	0	1	0	1	0	1	0	0	0	1	0	0	0	0	0	0	1	1	0	0	0	0	0	0	1	0	0	0		8
simple	Hirudinea	adult	Piscicolidae gen. sp.	1	1	1	0	0	1	0	1	1	0	0	0	0	0	0	0	0	0	0	0	0	0	0	1	0	0	0	0	0	0	1	0	0	0	0	0	0	0	0		8
complex	Digenea	adult	Aponurus laguncula	0	0	0	0	0	0	0	1	0	0	0	0	1	0	1	0	0	0	0	0	0	0	0	0	0	0	0	1	1	0	0	0	0	0	0	1	0	0	1		7
complex	Digenea	adult	Aponurus pyriformis	0	1	0	0	0	0	0	0	1	0	0	0	0	1	1	0	1	0	0	0	0	0	0	0	0	0	0	1	0	0	1	0	0	0	0	0	0	0	0		7
simple	Isopoda	adult	Gnathia sp.	1	0	1	0	0	1	0	0	0	1	0	0	0	0	0	0	0	0	0	0	1	0	0	0	0	0	0	0	1	0	0	0	0	0	0	0	1	0	0		7
complex	Acanthocephala	larval	Serrasentis sp.	0	0	0	0	0	0	0	1	1	0	0	0	0	0	0	0	1	0	0	1	0	0	0	0	0	0	0	1	0	0	0	0	0	0	1	0	0	0	0		6
complex	Cestoda	larval	Progrillotia dollfusi	1	0	1	0	0	1	0	0	0	0	0	0	0	0	0	0	0	0	1	0	0	0	1	0	0	0	0	0	0	1	0	0	0	0	0	0	0	0	0		6
simple	Copepoda	adult	Caligus robustus	0	0	0	0	0	0	0	0	0	0	1	0	0	0	0	1	0	0	0	1	0	1	0	0	0	0	0	0	0	0	0	1	1	0	0	0	0	0	0		6
complex	Digenea	adult	Prosorhynchus osakii	0	0	0	0	0	0	0	0	1	0	0	0	0	1	1	0	1	0	1	0	0	0	0	0	0	0	0	0	0	1	0	0	0	0	0	0	0	0	0		6
simple	Monogenea	adult	Encotyllabe spari	0	1	0	1	0	0	0	0	1	0	0	0	0	1	1	0	0	0	0	0	0	0	0	0	0	0	0	0	0	0	1	0	0	0	0	0	0	0	0		6
complex	Nematoda	adult	Cucullanus sp.	0	0	0	0	0	0	0	0	0	1	0	0	1	0	0	0	0	0	1	0	0	0	1	0	0	0	0	0	0	1	0	0	0	0	0	0	1	0	0		6
complex	Acanthocephala	larval	Polymorphus sp.	0	0	0	0	0	0	0	0	0	0	0	1	0	0	0	0	0	0	0	0	0	0	1	1	0	1	1	0	0	0	0	0	0	0	0	0	0	0	0		5
complex	Aspidogastrea	adult	Lobatostoma ringens	0	1	0	1	0	0	0	0	0	0	0	0	0	1	0	0	0	0	1	0	0	0	0	0	0	0	0	0	0	0	0	0	0	0	0	0	0	0	0		4
complex	Digenea	adult	Leurodera decora	1	0	1	0	0	1	0	0	0	0	0	0	0	0	0	0	0	0	0	0	0	0	1	0	0	0	0	0	0	0	0	0	0	0	0	0	0	0	0		4
complex	Digenea	adult	Manteria brachydera	0	0	0	0	0	0	0	0	0	0	0	0	0	0	0	1	0	0	0	1	0	0	0	0	0	0	0	0	0	0	0	1	1	0	0	0	0	0	0		4
simple	Monogenea	adult	Hargicola oligoplites	0	0	0	0	0	0	0	0	0	0	0	0	0	0	0	0	0	0	0	1	0	0	0	0	0	0	0	0	0	0	0	1	1	0	0	0	0	1	0		4
complex	Nematoda	adult	Procamallanus macaensis	0	0	0	1	0	0	0	0	0	0	0	0	1	0	0	0	0	0	0	0	0	0	0	0	0	0	1	0	0	0	0	0	0	0	1	0	0	0	0		4
complex	Acanthocephala	adult	Dollfusentis chandleri	0	1	0	0	0	0	0	0	1	0	0	0	0	0	0	0	1	0	0	0	0	0	0	0	0	0	0	0	0	0	0	0	0	0	0	0	0	0	0		3
complex	Acanthocephala	adult	Rhadinorhynchus pristis	0	0	0	0	0	0	1	0	0	0	0	0	0	0	0	0	0	1	0	0	0	0	0	0	0	0	0	1	0	0	0	0	0	0	0	0	0	0	0		3
complex	Cestoda	larval	Trypanorhinca sp.	0	0	0	0	0	0	0	0	0	1	0	0	0	0	0	0	0	0	0	1	0	0	0	0	0	0	0	0	0	0	0	0	1	0	0	0	0	0	0		3
simple	Copepoda	adult	Caligus balistae	0	0	0	1	0	0	0	1	0	0	0	0	0	0	0	0	0	0	0	0	0	0	0	0	0	0	0	0	0	0	0	0	0	1	0	0	0	0	0		3
simple	Copepoda	adult	Caligus bonito	0	0	0	0	1	0	1	0	0	0	0	0	0	0	0	0	0	0	0	1	0	0	0	0	0	0	0	0	0	0	0	0	0	0	0	0	0	0	0		3
simple	Copepoda	adult	Caligus praetextus	0	0	0	0	0	0	0	0	0	0	0	0	0	1	0	0	0	0	0	0	1	0	0	1	0	0	0	0	0	0	0	0	0	0	0	0	0	0	0		3
complex	Digenea	larval	Didymozoidae gen sp.2	1	0	1	0	0	1	0	0	0	0	0	0	0	0	0	0	0	0	0	0	0	0	0	0	0	0	0	0	0	0	0	0	0	0	0	0	0	0	0		3
complex	Digenea	adult	Hemiuridae gen. sp. 2	1	0	1	0	0	1	0	0	0	0	0	0	0	0	0	0	0	0	0	0	0	0	0	0	0	0	0	0	0	0	0	0	0	0	0	0	0	0	0		3
complex	Digenea	adult	Proctoeces sp.1	1	0	1	0	0	1	0	0	0	0	0	0	0	0	0	0	0	0	0	0	0	0	0	0	0	0	0	0	0	0	0	0	0	0	0	0	0	0	0		3
complex	Digenea	adult	Tergestia pectinata	0	0	0	0	0	0	0	0	0	0	0	0	0	0	0	0	0	0	0	1	0	1	0	0	0	0	0	0	0	0	0	0	1	0	0	0	0	0	0		3
simple	Monogenea	adult	Encotyllabe sp. 2	1	0	1	0	0	1	0	0	0	0	0	0	0	0	0	0	0	0	0	0	0	0	0	0	0	0	0	0	0	0	0	0	0	0	0	0	0	0	0		3
simple	Monogenea	adult	Metacamopia oligoplites	0	0	0	0	0	0	0	0	0	0	0	0	0	0	0	0	0	0	0	1	0	0	0	0	0	0	0	0	0	0	0	1	1	0	0	0	0	0	0		3
simple	Monogenea	adult	Microcotyle pseudopercis	1	0	1	0	0	1	0	0	0	0	0	0	0	0	0	0	0	0	0	0	0	0	0	0	0	0	0	0	0	0	0	0	0	0	0	0	0	0	0		3
simple	Monogenea	adult	Probursata brasiliensis	0	0	0	0	0	0	0	0	0	0	0	0	0	0	0	0	0	0	0	1	0	0	0	0	0	0	0	0	0	0	0	1	1	0	0	0	0	0	0		3
complex	Nematoda	adult	Cucullanus carioca	1	0	1	0	0	1	0	0	0	0	0	0	0	0	0	0	0	0	0	0	0	0	0	0	0	0	0	0	0	0	0	0	0	0	0	0	0	0	0		3
complex	Nematoda	adult	Paracapillaria argentinensis	1	0	1	0	0	1	0	0	0	0	0	0	0	0	0	0	0	0	0	0	0	0	0	0	0	0	0	0	0	0	0	0	0	0	0	0	0	0	0		3
complex	Nematoda	larval	Terranova sp.	1	0	1	0	0	0	0	0	0	1	0	0	0	0	0	0	0	0	0	0	0	0	0	0	0	0	0	0	0	0	0	0	0	0	0	0	0	0	0		3
complex	Acanthocephala	adult	Gorgorhynchus sp.2	1	0	0	0	0	1	0	0	0	0	0	0	0	0	0	0	0	0	0	0	0	0	0	0	0	0	0	0	0	0	0	0	0	0	0	0	0	0	0		2
complex	Acanthocephala	adult	Heterosentis brasiliensis	1	0	0	0	0	1	0	0	0	0	0	0	0	0	0	0	0	0	0	0	0	0	0	0	0	0	0	0	0	0	0	0	0	0	0	0	0	0	0		2
complex	Cestoda	larval	Neobrachiella chevreuxii	0	1	0	0	0	0	0	0	0	0	0	0	0	0	0	0	0	0	0	0	0	0	0	0	0	0	0	1	0	0	0	0	0	0	0	0	0	0	0		2
complex	Cestoda	adult	Phyllobothriidae gen. sp.	0	0	0	0	0	0	0	0	0	0	0	0	1	0	0	0	0	0	0	0	0	0	0	0	0	1	0	0	0	0	0	0	0	0	0	0	0	0	0		2
complex	Cestoda	adult	Prolecitha brasiliensis	1	0	1	0	0	0	0	0	0	0	0	0	0	0	0	0	0	0	0	0	0	0	0	0	0	0	0	0	0	0	0	0	0	0	0	0	0	0	0		2
complex	Cestoda	larval	Pterobothrium crassicolle	0	0	0	0	0	0	0	0	0	0	0	0	0	0	0	0	0	0	0	0	1	0	0	0	0	0	1	0	0	0	0	0	0	0	0	0	0	0	0		2
simple	Copepoda	adult	Bomolochus paucus	0	1	0	0	0	0	0	0	0	0	0	0	0	1	0	0	0	0	0	0	0	0	0	0	0	0	0	0	0	0	0	0	0	0	0	0	0	0	0		2
simple	Copepoda	adult	Caligus rufimac	0	0	0	0	0	0	0	0	0	0	0	0	0	0	0	0	0	0	0	1	0	0	0	0	0	0	0	0	0	0	0	1	0	0	0	0	0	0	0		2
simple	Copepoda	adult	Caligus sepetibensis	0	0	0	0	0	0	0	0	1	0	0	0	0	0	0	0	1	0	0	0	0	0	0	0	0	0	0	0	0	0	0	0	0	0	0	0	0	0	0		2
simple	Copepoda	adult	Clavellopsis sp.	0	0	0	0	0	0	0	0	0	0	0	0	0	0	0	0	1	0	0	0	0	0	0	0	0	0	0	0	0	0	0	0	0	1	0	0	0	0	0		2
simple	Copepoda	adult	Ergasilus youngi	0	0	0	0	0	0	0	0	0	0	0	0	0	0	0	0	0	0	0	0	1	0	0	1	0	0	0	0	0	0	0	0	0	0	0	0	0	0	0		2
simple	Copepoda	adult	Lepeophtheirus bagri	0	0	0	0	0	0	0	0	0	0	0	0	0	0	0	0	0	0	0	0	1	0	0	1	0	0	0	0	0	0	0	0	0	0	0	0	0	0	0		2
simple	Copepoda	adult	Lepeophtheirus monacanthus	0	0	0	0	0	0	0	0	0	0	0	0	0	0	0	0	0	0	0	0	1	0	0	1	0	0	0	0	0	0	0	0	0	0	0	0	0	0	0		2
simple	Copepoda	adult	Lernanthropus giganteus	0	0	0	0	0	0	0	0	0	0	0	0	0	0	0	1	0	0	0	0	0	1	0	0	0	0	0	0	0	0	0	0	0	0	0	0	0	0	0		2
simple	Copepoda	adult	Lernanthropus rathbuni	0	0	0	0	0	0	0	0	1	0	0	0	0	0	0	0	1	0	0	0	0	0	0	0	0	0	0	0	0	0	0	0	0	0	0	0	0	0	0		2
simple	Copepoda	adult	Metacaligus uruguayensis	0	0	0	0	0	0	0	0	0	0	0	1	0	0	0	0	0	0	0	0	0	0	0	0	0	0	0	0	0	0	0	1	0	0	0	0	0	0	0		2
simple	Copepoda	adult	Tuxophorus caligodes	0	0	0	0	1	0	0	0	0	0	0	0	0	0	0	0	0	0	0	1	0	0	0	0	0	0	0	0	0	0	0	0	0	0	0	0	0	0	0		2
simple	Copepoda	adult	Tuxophorus sp.	0	0	0	0	0	0	0	0	0	0	0	0	0	0	0	0	0	0	0	0	0	0	0	0	0	0	0	0	0	0	0	1	1	0	0	0	0	0	0		2
complex	Digenea	adult	Choanodera sp.	1	0	1	0	0	0	0	0	0	0	0	0	0	0	0	0	0	0	0	0	0	0	0	0	0	0	0	0	0	0	0	0	0	0	0	0	0	0	0		2
complex	Digenea	adult	Dinosoma clupeola	0	0	0	0	0	0	0	0	0	0	0	0	0	0	0	0	0	0	0	0	1	0	0	1	0	0	0	0	0	0	0	0	0	0	0	0	0	0	0		2
complex	Digenea	adult	Diphtherostomum brusinae	0	0	0	0	0	0	0	0	1	0	0	0	0	0	0	0	1	0	0	0	0	0	0	0	0	0	0	0	0	0	0	0	0	0	0	0	0	0	0		2
complex	Digenea	adult	Gonocercella atlantica	0	0	0	1	0	0	0	0	0	0	0	0	0	1	0	0	0	0	0	0	0	0	0	0	0	0	0	0	0	0	0	0	0	0	0	0	0	0	0		2
complex	Digenea	adult	Hypocreadium biminensis	0	0	0	0	0	0	0	1	0	0	0	0	0	0	0	0	0	0	0	0	0	0	0	0	0	0	0	0	1	0	0	0	0	0	0	0	0	0	0		2
complex	Digenea	larval	Immature trematoda sp.4	1	0	1	0	0	0	0	0	0	0	0	0	0	0	0	0	0	0	0	0	0	0	0	0	0	0	0	0	0	0	0	0	0	0	0	0	0	0	0		2
complex	Digenea	adult	Lasiotocus longovatus	0	0	0	0	0	0	0	0	1	0	0	0	0	0	0	0	1	0	0	0	0	0	0	0	0	0	0	0	0	0	0	0	0	0	0	0	0	0	0		2
complex	Digenea	adult	Lecithochirium parvum	0	0	0	1	0	0	0	0	0	1	0	0	0	0	0	0	0	0	0	0	0	0	0	0	0	0	0	0	0	0	0	0	0	0	0	0	0	0	0		2
complex	Digenea	adult	Opecoeloides elongatus	0	0	0	0	0	0	0	0	0	0	0	0	0	0	0	0	0	0	1	0	0	0	0	0	0	0	0	0	0	1	0	0	0	0	0	0	0	0	0		2
complex	Digenea	adult	Opecoeloides sp.7	1	0	1	0	0	0	0	0	0	0	0	0	0	0	0	0	0	0	0	0	0	0	0	0	0	0	0	0	0	0	0	0	0	0	0	0	0	0	0		2
complex	Digenea	adult	Opecoeloides stenosomae	0	1	0	0	0	0	0	0	0	0	0	0	0	0	1	0	0	0	0	0	0	0	0	0	0	0	0	0	0	0	0	0	0	0	0	0	0	0	0		2
complex	Digenea	adult	Peracreadium annahoineffae	0	0	0	0	0	0	0	1	0	0	0	0	0	0	0	0	0	0	0	0	0	0	0	0	0	0	0	0	1	0	0	0	0	0	0	0	0	0	0		2
complex	Digenea	adult	Pleorchis americanus	0	0	0	0	0	0	0	0	0	0	0	0	0	0	0	0	0	0	1	0	0	0	0	0	0	0	0	0	0	1	0	0	0	0	0	0	0	0	0		2
complex	Digenea	adult	Pseudoacanthostomum floridensis	0	0	0	0	0	0	0	0	0	0	0	0	0	0	0	0	0	0	0	0	1	0	0	1	0	0	0	0	0	0	0	0	0	0	0	0	0	0	0		2
complex	Digenea	adult	Pseudopecoeloides elongatus	0	0	0	0	0	0	0	0	0	0	1	0	0	0	0	0	0	0	0	0	0	1	0	0	0	0	0	0	0	0	0	0	0	0	0	0	0	0	0		2
complex	Digenea	adult	Sclerodistomum prevesiculatum	0	0	0	0	0	0	0	0	0	1	0	0	0	1	0	0	0	0	0	0	0	0	0	0	0	0	0	0	0	0	0	0	0	0	0	0	0	0	0		2
complex	Digenea	adult	Stephanostomum ganhensis	0	0	0	0	0	0	0	0	0	0	0	0	0	0	0	1	0	0	0	0	0	1	0	0	0	0	0	0	0	0	0	0	0	0	0	0	0	0	0		2
complex	Digenea	adult	Stephanostomum sp.2	1	0	0	0	0	1	0	0	0	0	0	0	0	0	0	0	0	0	0	0	0	0	0	0	0	0	0	0	0	0	0	0	0	0	0	0	0	0	0		2
complex	Digenea	adult	Tormopsolus brasiliensis	0	0	0	0	0	0	0	0	0	0	0	0	1	0	0	0	0	0	0	0	0	0	0	0	0	1	0	0	0	0	0	0	0	0	0	0	0	0	0		2
complex	Digenea	adult	Xystretum pulchrum	0	0	0	0	0	0	0	1	0	0	0	0	0	0	0	0	0	0	0	0	0	0	0	0	0	0	0	0	1	0	0	0	0	0	0	0	0	0	0		2
simple	Monogenea	adult	Cemocotylella elongata	0	0	0	0	0	0	0	0	0	0	0	0	0	0	0	1	0	0	0	0	0	0	0	0	0	0	0	0	0	0	0	0	0	0	0	0	0	1	0		2
simple	Monogenea	adult	Cynoscionicola jamaicencis	0	0	0	0	0	0	0	0	0	0	0	0	0	0	0	0	0	0	1	0	0	0	0	0	0	0	0	0	0	1	0	0	0	0	0	0	0	0	0		2
simple	Monogenea	adult	Diplectanum squamatum	0	0	0	0	0	0	0	0	0	0	0	0	0	0	0	0	0	0	1	0	0	0	0	0	0	0	0	0	0	1	0	0	0	0	0	0	0	0	0		2
simple	Monogenea	adult	Hargicotyle louisianensis	0	0	0	0	0	0	0	0	0	0	0	0	0	0	0	0	0	0	1	0	0	0	0	0	0	0	0	0	0	1	0	0	0	0	0	0	0	0	0		2
simple	Monogenea	adult	Pseudempleurosoma gibsoni	0	0	0	0	0	1	0	0	0	0	0	0	0	0	0	0	0	0	0	0	0	0	0	0	0	0	0	1	0	0	0	0	0	0	0	0	0	0	0		2
simple	Monogenea	adult	Pseudomazocraes selene	0	0	0	0	0	0	0	0	0	0	1	0	0	0	0	0	0	0	0	0	0	1	0	0	0	0	0	0	0	0	0	0	0	0	0	0	0	0	0		2
complex	Nematoda	adult	Capillaria sp.	0	0	0	0	0	0	0	0	0	0	0	1	0	1	0	0	0	0	0	0	0	0	0	0	0	0	0	0	0	0	0	0	0	0	0	0	0	0	0		2
complex	Nematoda	adult	Cucullanus pulcherrimus	0	0	0	0	1	0	0	0	0	0	0	0	0	0	0	1	0	0	0	0	0	0	0	0	0	0	0	0	0	0	0	0	0	0	0	0	0	0	0		2
complex	Nematoda	adult	Cucullanus travassosi	0	0	0	0	0	0	0	1	0	0	0	0	0	0	0	0	0	0	0	0	0	0	0	0	0	0	0	0	1	0	0	0	0	0	0	0	0	0	0		2
complex	Nematoda	adult	Dychelyne scianidicola	0	1	0	0	0	0	0	0	0	0	0	0	0	0	1	0	0	0	0	0	0	0	0	0	0	0	0	0	0	0	0	0	0	0	0	0	0	0	0		2
complex	Nematoda	adult	Dychelyne sp.1	1	0	1	0	0	0	0	0	0	0	0	0	0	0	0	0	0	0	0	0	0	0	0	0	0	0	0	0	0	0	0	0	0	0	0	0	0	0	0		2
complex	Nematoda	adult	Hysterothylacium sp 2	1	0	0	0	0	0	0	0	0	0	0	1	0	0	0	0	0	0	0	0	0	0	0	0	0	0	0	0	0	0	0	0	0	0	0	0	0	0	0		2
complex	Nematoda	larval	Philometra sp.	0	0	0	0	0	0	0	0	0	0	0	0	0	0	0	1	0	0	0	0	0	0	0	0	0	0	0	1	0	0	0	0	0	0	0	0	0	0	0		2
complex	Nematoda	adult	Procamallanus pereirai	0	0	0	0	0	0	0	0	0	0	0	0	0	0	1	0	0	0	0	0	0	0	0	0	0	0	0	1	0	0	0	0	0	0	0	0	0	0	0		2
complex	Nematoda	adult	Procamallanus sp.4	1	0	1	0	0	0	0	0	0	0	0	0	0	0	0	0	0	0	0	0	0	0	0	0	0	0	0	0	0	0	0	0	0	0	0	0	0	0	0		2
complex	Acanthocephala	adult	Acanthocephala gen. sp.	0	0	0	0	0	0	0	0	0	0	0	0	0	0	0	0	0	1	0	0	0	0	0	0	0	0	0	0	0	0	0	0	0	0	0	0	0	0	0		1
complex	Acanthocephala	adult	Floridosentis mugilis	0	0	0	0	1	0	0	0	0	0	0	0	0	0	0	0	0	0	0	0	0	0	0	0	0	0	0	0	0	0	0	0	0	0	0	0	0	0	0		1
complex	Acanthocephala	adult	Gorgorhynchus sp.1	0	0	0	1	0	0	0	0	0	0	0	0	0	0	0	0	0	0	0	0	0	0	0	0	0	0	0	0	0	0	0	0	0	0	0	0	0	0	0		1
complex	Acanthocephala	adult	Rhadinorhynchus sp.	0	0	0	1	0	0	0	0	0	0	0	0	0	0	0	0	0	0	0	0	0	0	0	0	0	0	0	0	0	0	0	0	0	0	0	0	0	0	0		1
complex	Aspidogastrea	adult	Lobatostoma sp.	0	0	0	0	0	0	0	1	0	0	0	0	0	0	0	0	0	0	0	0	0	0	0	0	0	0	0	0	0	0	0	0	0	0	0	0	0	0	0		1
simple	Branchiura	adult	Argulus sp.1	0	0	0	0	0	0	0	0	0	1	0	0	0	0	0	0	0	0	0	0	0	0	0	0	0	0	0	0	0	0	0	0	0	0	0	0	0	0	0		1
simple	Branchiura	adult	Argulus sp.2	0	0	0	0	0	0	0	0	0	0	0	0	1	0	0	0	0	0	0	0	0	0	0	0	0	0	0	0	0	0	0	0	0	0	0	0	0	0	0		1
simple	Branchiura	adult	Argulus sp.3	0	0	0	1	0	0	0	0	0	0	0	0	0	0	0	0	0	0	0	0	0	0	0	0	0	0	0	0	0	0	0	0	0	0	0	0	0	0	0		1
simple	Branchiura	adult	Argulus sp.4	0	0	0	0	0	0	0	0	0	0	0	0	0	0	0	0	0	0	0	0	1	0	0	0	0	0	0	0	0	0	0	0	0	0	0	0	0	0	0		1
simple	Branchiura	adult	Dolops sp.	0	0	0	0	0	0	0	0	0	1	0	0	0	0	0	0	0	0	0	0	0	0	0	0	0	0	0	0	0	0	0	0	0	0	0	0	0	0	0		1
complex	Cestoda	adult	Anonchocephalus sp.	0	0	0	0	0	0	0	0	0	0	0	0	0	0	0	0	0	0	0	0	0	0	0	0	0	0	0	0	0	0	0	0	0	0	0	1	0	0	0		1
complex	Cestoda	adult	Clestobothrium crassiceps	0	0	0	0	0	0	0	0	0	0	0	0	0	0	0	0	0	1	0	0	0	0	0	0	0	0	0	0	0	0	0	0	0	0	0	0	0	0	0		1
complex	Cestoda	larval	Grillotia sp.	0	0	0	0	0	0	0	0	0	0	0	0	0	0	0	0	0	1	0	0	0	0	0	0	0	0	0	0	0	0	0	0	0	0	0	0	0	0	0		1
complex	Cestoda	larval	Heteronybelinia sp.	0	0	0	0	0	0	0	0	0	0	0	0	0	0	0	0	0	0	0	0	0	0	0	0	0	0	0	0	0	0	1	0	0	0	0	0	0	0	0		1
complex	Cestoda	larval	Lacistorhynchus sp.	0	0	0	0	0	0	0	0	0	0	0	0	0	0	0	0	0	0	0	0	0	0	0	0	0	1	0	0	0	0	0	0	0	0	0	0	0	0	0		1
complex	Cestoda	adult	Neobothriocephalus sp.	0	0	0	0	0	0	0	0	0	0	0	0	0	0	0	0	0	0	0	0	0	0	0	0	0	0	0	0	0	0	0	0	0	0	0	0	0	1	0		1
complex	Cestoda	larval	Neobrachiella exilis	0	0	0	0	1	0	0	0	0	0	0	0	0	0	0	0	0	0	0	0	0	0	0	0	0	0	0	0	0	0	0	0	0	0	0	0	0	0	0		1
complex	Cestoda	larval	Neobrachiella insidiosa lageniformis	0	0	0	0	0	0	0	0	0	0	0	0	0	0	0	0	0	1	0	0	0	0	0	0	0	0	0	0	0	0	0	0	0	0	0	0	0	0	0		1
complex	Cestoda	adult	Nominoscolex arandaregoi	0	0	0	0	0	0	0	0	0	0	0	0	0	0	0	0	0	0	0	0	0	0	0	1	0	0	0	0	0	0	0	0	0	0	0	0	0	0	0		1
complex	Cestoda	adult	Pseudophyllidea gen. sp.	0	0	0	0	0	0	0	1	0	0	0	0	0	0	0	0	0	0	0	0	0	0	0	0	0	0	0	0	0	0	0	0	0	0	0	0	0	0	0		1
complex	Cestoda	larval	Pterobothrium heteracanthum	0	1	0	0	0	0	0	0	0	0	0	0	0	0	0	0	0	0	0	0	0	0	0	0	0	0	0	0	0	0	0	0	0	0	0	0	0	0	0		1
complex	Cestoda	larval	Pterobothrium sp.	0	0	0	0	0	0	0	0	0	0	0	0	0	0	0	0	0	0	0	0	0	0	0	0	0	0	0	0	0	0	0	0	0	0	1	0	0	0	0		1
complex	Cestoda	larval	Scolex sp.2	0	0	0	0	1	0	0	0	0	0	0	0	0	0	0	0	0	0	0	0	0	0	0	0	0	0	0	0	0	0	0	0	0	0	0	0	0	0	0		1
complex	Cestoda	adult	Tetraphyllidea gen. sp.1	0	0	0	1	0	0	0	0	0	0	0	0	0	0	0	0	0	0	0	0	0	0	0	0	0	0	0	0	0	0	0	0	0	0	0	0	0	0	0		1
simple	Copepoda	adult	Acantochondria sp.	0	0	0	0	0	0	0	0	0	0	0	0	0	0	0	0	0	0	0	0	0	0	0	0	0	1	0	0	0	0	0	0	0	0	0	0	0	0	0		1
simple	Copepoda	adult	Blias prionoti	0	0	0	0	0	0	0	0	0	1	0	0	0	0	0	0	0	0	0	0	0	0	0	0	0	0	0	0	0	0	0	0	0	0	0	0	0	0	0		1
simple	Copepoda	adult	Bomolochidae gen. sp.	0	0	0	0	0	0	0	0	0	0	0	0	0	0	0	0	0	1	0	0	0	0	0	0	0	0	0	0	0	0	0	0	0	0	0	0	0	0	0		1
simple	Copepoda	adult	Bomolochus nitidus	0	0	0	0	1	0	0	0	0	0	0	0	0	0	0	0	0	0	0	0	0	0	0	0	0	0	0	0	0	0	0	0	0	0	0	0	0	0	0		1
simple	Copepoda	adult	Bomolochus sp.1	0	0	0	0	0	0	0	0	0	0	0	1	0	0	0	0	0	0	0	0	0	0	0	0	0	0	0	0	0	0	0	0	0	0	0	0	0	0	0		1
simple	Copepoda	adult	Bomolochus sp.2	0	0	0	0	0	0	0	0	0	0	0	0	0	0	0	0	0	0	0	0	1	0	0	0	0	0	0	0	0	0	0	0	0	0	0	0	0	0	0		1
simple	Copepoda	adult	Caligodes laciniatus	0	0	0	0	0	0	0	0	0	0	0	0	0	0	0	0	0	0	0	0	0	0	0	0	1	0	0	0	0	0	0	0	0	0	0	0	0	0	0		1
simple	Copepoda	adult	Caligu pelamydis	0	0	0	0	0	0	1	0	0	0	0	0	0	0	0	0	0	0	0	0	0	0	0	0	0	0	0	0	0	0	0	0	0	0	0	0	0	0	0		1
simple	Copepoda	adult	Caligus longipedis	0	0	0	0	0	0	0	0	0	0	1	0	0	0	0	0	0	0	0	0	0	0	0	0	0	0	0	0	0	0	0	0	0	0	0	0	0	0	0		1
simple	Copepoda	adult	Caligus malabaricus	0	0	0	0	0	0	0	0	0	0	0	0	0	0	0	0	0	0	0	0	0	0	0	0	1	0	0	0	0	0	0	0	0	0	0	0	0	0	0		1
simple	Copepoda	adult	Caligus mutabilis	0	0	0	0	0	0	0	0	0	0	0	0	0	0	0	0	0	0	0	0	0	0	0	0	0	0	0	0	0	0	0	0	0	1	0	0	0	0	0		1
simple	Copepoda	adult	Caligus sp. 7	0	0	0	0	0	0	0	0	0	1	0	0	0	0	0	0	0	0	0	0	0	0	0	0	0	0	0	0	0	0	0	0	0	0	0	0	0	0	0		1
simple	Copepoda	adult	Caligus sp.1	0	0	0	0	0	0	0	0	0	0	0	0	0	0	0	0	0	0	0	0	0	0	0	0	0	0	0	0	1	0	0	0	0	0	0	0	0	0	0		1
simple	Copepoda	adult	Caligus sp.2	0	0	0	0	0	0	0	0	0	0	0	0	0	0	0	0	0	0	0	0	0	0	0	0	0	0	0	0	0	0	0	0	0	0	0	1	0	0	0		1
simple	Copepoda	adult	Caligus sp.3	0	0	0	0	0	0	0	0	0	0	0	0	0	0	0	0	0	0	0	0	0	0	0	0	0	0	0	0	0	0	0	0	0	0	0	0	0	0	1		1
simple	Copepoda	adult	Caligus sp.4	0	0	0	0	0	0	0	0	0	0	0	0	0	0	0	0	0	0	0	0	0	0	0	0	1	0	0	0	0	0	0	0	0	0	0	0	0	0	0		1
simple	Copepoda	adult	Caligus sp.5	0	0	0	0	0	0	0	0	0	0	0	0	0	0	0	0	0	0	0	0	0	0	0	0	1	0	0	0	0	0	0	0	0	0	0	0	0	0	0		1
simple	Copepoda	adult	Caligus sp.6	0	0	0	0	0	0	0	0	0	0	0	0	0	0	0	0	0	0	1	0	0	0	0	0	0	0	0	0	0	0	0	0	0	0	0	0	0	0	0		1
simple	Copepoda	adult	Chondracanthus sp.	0	0	0	0	0	0	0	0	0	0	0	0	0	0	0	0	0	0	0	0	0	0	0	0	0	0	1	0	0	0	0	0	0	0	0	0	0	0	0		1
simple	Copepoda	adult	Clavellotis dilatata	0	1	0	0	0	0	0	0	0	0	0	0	0	0	0	0	0	0	0	0	0	0	0	0	0	0	0	0	0	0	0	0	0	0	0	0	0	0	0		1
simple	Copepoda	adult	Colobomatus sp.1	0	0	0	0	0	0	0	0	0	0	0	0	0	0	0	0	1	0	0	0	0	0	0	0	0	0	0	0	0	0	0	0	0	0	0	0	0	0	0		1
simple	Copepoda	adult	Colobomatus sp.2	0	1	0	0	0	0	0	0	0	0	0	0	0	0	0	0	0	0	0	0	0	0	0	0	0	0	0	0	0	0	0	0	0	0	0	0	0	0	0		1
simple	Copepoda	adult	Ergasilus lizae	0	0	0	0	1	0	0	0	0	0	0	0	0	0	0	0	0	0	0	0	0	0	0	0	0	0	0	0	0	0	0	0	0	0	0	0	0	0	0		1
simple	Copepoda	adult	Ergasilus versicolor	0	0	0	0	1	0	0	0	0	0	0	0	0	0	0	0	0	0	0	0	0	0	0	0	0	0	0	0	0	0	0	0	0	0	0	0	0	0	0		1
simple	Copepoda	adult	Gauchergasilus euripedesi	0	1	0	0	0	0	0	0	0	0	0	0	0	0	0	0	0	0	0	0	0	0	0	0	0	0	0	0	0	0	0	0	0	0	0	0	0	0	0		1
simple	Copepoda	adult	Hatschekia sp.	0	0	0	0	0	0	0	0	0	1	0	0	0	0	0	0	0	0	0	0	0	0	0	0	0	0	0	0	0	0	0	0	0	0	0	0	0	0	0		1
simple	Copepoda	adult	Lernaeenicus longiventris	0	0	0	0	1	0	0	0	0	0	0	0	0	0	0	0	0	0	0	0	0	0	0	0	0	0	0	0	0	0	0	0	0	0	0	0	0	0	0		1
simple	Copepoda	adult	Lernaeenicus sp.	0	0	0	0	0	0	0	0	0	0	1	0	0	0	0	0	0	0	0	0	0	0	0	0	0	0	0	0	0	0	0	0	0	0	0	0	0	0	0		1
simple	Copepoda	adult	Lernanthropus cynoscicola	0	0	0	0	0	0	0	0	0	0	0	0	0	0	0	0	0	0	1	0	0	0	0	0	0	0	0	0	0	0	0	0	0	0	0	0	0	0	0		1
simple	Copepoda	adult	Lernanthropus leydi	0	0	0	0	0	0	0	0	0	0	0	0	0	0	1	0	0	0	0	0	0	0	0	0	0	0	0	0	0	0	0	0	0	0	0	0	0	0	0		1
simple	Copepoda	adult	Lernanthropus tylossuri	0	0	0	0	0	0	0	0	0	0	0	0	0	0	0	0	0	0	0	0	0	0	0	0	1	0	0	0	0	0	0	0	0	0	0	0	0	0	0		1
simple	Copepoda	adult	Metacalligus rufus	0	0	0	0	0	0	0	0	0	0	0	0	0	0	0	0	0	0	0	1	0	0	0	0	0	0	0	0	0	0	0	0	0	0	0	0	0	0	0		1
simple	Copepoda	adult	Naobranchia lizae	0	0	0	0	1	0	0	0	0	0	0	0	0	0	0	0	0	0	0	0	0	0	0	0	0	0	0	0	0	0	0	0	0	0	0	0	0	0	0		1
simple	Copepoda	adult	Pseudocycnus appendiculatus	0	0	0	0	0	0	1	0	0	0	0	0	0	0	0	0	0	0	0	0	0	0	0	0	0	0	0	0	0	0	0	0	0	0	0	0	0	0	0		1
simple	Copepoda	adult	Taeniacanthus balistae	0	0	0	0	0	0	0	1	0	0	0	0	0	0	0	0	0	0	0	0	0	0	0	0	0	0	0	0	0	0	0	0	0	0	0	0	0	0	0		1
simple	Copepoda	adult	Taeniastrotos brasiliensis	0	0	0	0	0	0	0	0	0	0	0	0	0	0	0	0	0	0	0	0	0	0	0	1	0	0	0	0	0	0	0	0	0	0	0	0	0	0	0		1
simple	Copepoda	adult	Therodamas sp.	0	0	0	0	1	0	0	0	0	0	0	0	0	0	0	0	0	0	0	0	0	0	0	0	0	0	0	0	0	0	0	0	0	0	0	0	0	0	0		1
complex	Digenea	adult	Acanthocolpoides pauloi	0	0	0	0	0	0	0	0	0	0	1	0	0	0	0	0	0	0	0	0	0	0	0	0	0	0	0	0	0	0	0	0	0	0	0	0	0	0	0		1
complex	Digenea	adult	Acanthocolpoides sp.	0	0	0	0	0	0	0	0	0	0	0	0	0	0	0	0	0	0	0	0	0	0	0	0	0	0	0	0	0	0	0	0	0	0	0	0	0	0	1		1
complex	Digenea	adult	Accacladium serpentulus	0	0	0	1	0	0	0	0	0	0	0	0	0	0	0	0	0	0	0	0	0	0	0	0	0	0	0	0	0	0	0	0	0	0	0	0	0	0	0		1
complex	Digenea	adult	Aponurus elongatus	0	0	0	1	0	0	0	0	0	0	0	0	0	0	0	0	0	0	0	0	0	0	0	0	0	0	0	0	0	0	0	0	0	0	0	0	0	0	0		1
complex	Digenea	larval	Ascocotyle longa	0	0	0	0	1	0	0	0	0	0	0	0	0	0	0	0	0	0	0	0	0	0	0	0	0	0	0	0	0	0	0	0	0	0	0	0	0	0	0		1
complex	Digenea	adult	Brachyphallus sp.	0	0	0	0	0	0	0	0	0	0	0	0	0	0	0	0	0	0	0	0	0	0	0	0	0	0	0	0	0	0	0	0	0	0	0	0	0	1	0		1
complex	Digenea	larval	Cardicola brasiliensis	0	0	0	0	1	0	0	0	0	0	0	0	0	0	0	0	0	0	0	0	0	0	0	0	0	0	0	0	0	0	0	0	0	0	0	0	0	0	0		1
complex	Digenea	adult	Derogenes varicus	0	0	0	0	0	0	0	0	0	0	0	0	0	0	0	0	0	1	0	0	0	0	0	0	0	0	0	0	0	0	0	0	0	0	0	0	0	0	0		1
complex	Digenea	adult	Dicrogaster fastigata	0	0	0	0	1	0	0	0	0	0	0	0	0	0	0	0	0	0	0	0	0	0	0	0	0	0	0	0	0	0	0	0	0	0	0	0	0	0	0		1
complex	Digenea	adult	Didimocystis thynni	0	0	0	0	0	0	1	0	0	0	0	0	0	0	0	0	0	0	0	0	0	0	0	0	0	0	0	0	0	0	0	0	0	0	0	0	0	0	0		1
complex	Digenea	larval	Didymozoidae gen sp.1	0	0	0	0	0	0	0	0	0	0	0	0	0	0	0	0	0	0	0	0	0	0	1	0	0	0	0	0	0	0	0	0	0	0	0	0	0	0	0		1
complex	Digenea	larval	Didymozoidae gen sp.10	0	0	0	0	0	0	0	0	0	0	0	0	0	0	0	0	0	0	0	0	0	0	0	0	0	1	0	0	0	0	0	0	0	0	0	0	0	0	0		1
complex	Digenea	larval	Didymozoidae gen sp.11	0	0	0	0	0	0	0	0	0	0	0	1	0	0	0	0	0	0	0	0	0	0	0	0	0	0	0	0	0	0	0	0	0	0	0	0	0	0	0		1
complex	Digenea	larval	Didymozoidae gen sp.12	0	0	0	0	0	0	0	0	0	0	0	0	0	1	0	0	0	0	0	0	0	0	0	0	0	0	0	0	0	0	0	0	0	0	0	0	0	0	0		1
complex	Digenea	larval	Didymozoidae gen sp.13	0	0	0	0	0	0	0	0	0	0	0	0	0	0	0	0	1	0	0	0	0	0	0	0	0	0	0	0	0	0	0	0	0	0	0	0	0	0	0		1
complex	Digenea	larval	Didymozoidae gen sp.14	0	0	0	0	0	0	0	0	0	0	0	0	0	0	0	0	0	0	0	0	0	0	0	0	0	0	0	0	0	0	0	0	0	0	0	0	1	0	0		1
complex	Digenea	larval	Didymozoidae gen sp.15	0	1	0	0	0	0	0	0	0	0	0	0	0	0	0	0	0	0	0	0	0	0	0	0	0	0	0	0	0	0	0	0	0	0	0	0	0	0	0		1
complex	Digenea	larval	Didymozoidae gen sp.16	0	0	0	0	0	0	0	0	0	0	0	0	0	0	0	0	0	0	0	0	0	0	0	0	0	0	1	0	0	0	0	0	0	0	0	0	0	0	0		1
complex	Digenea	larval	Didymozoidae gen sp.17	0	0	0	0	0	0	0	0	0	0	0	0	0	0	0	0	0	0	0	0	0	0	0	0	1	0	0	0	0	0	0	0	0	0	0	0	0	0	0		1
complex	Digenea	larval	Didymozoidae gen sp.3	0	0	0	0	0	0	0	0	0	1	0	0	0	0	0	0	0	0	0	0	0	0	0	0	0	0	0	0	0	0	0	0	0	0	0	0	0	0	0		1
complex	Digenea	larval	Didymozoidae gen sp.4	0	0	0	0	0	0	0	0	0	0	0	0	0	0	0	0	0	1	0	0	0	0	0	0	0	0	0	0	0	0	0	0	0	0	0	0	0	0	0		1
complex	Digenea	larval	Didymozoidae gen sp.5	0	0	0	0	0	0	0	0	0	0	0	0	0	0	0	0	0	0	0	0	0	0	0	0	0	0	0	0	0	0	0	0	0	0	0	0	0	1	0		1
complex	Digenea	larval	Didymozoidae gen sp.6	0	0	0	1	0	0	0	0	0	0	0	0	0	0	0	0	0	0	0	0	0	0	0	0	0	0	0	0	0	0	0	0	0	0	0	0	0	0	0		1
complex	Digenea	larval	Didymozoidae gen sp.7	0	0	0	0	0	0	0	0	0	0	0	0	0	0	0	0	0	0	0	0	0	0	0	0	0	0	0	0	0	0	0	0	0	0	0	1	0	0	0		1
complex	Digenea	larval	Didymozoidae gen sp.8	0	0	0	0	0	0	0	0	0	0	0	0	0	0	0	0	0	0	0	0	0	0	0	0	0	0	0	1	0	0	0	0	0	0	0	0	0	0	0		1
complex	Digenea	larval	Didymozoidae gen sp.9	0	0	0	0	0	0	0	0	0	0	0	0	0	0	0	0	0	0	0	0	0	0	0	0	0	0	0	0	0	0	1	0	0	0	0	0	0	0	0		1
complex	Digenea	larval	Digenea gen. sp. 1	0	0	0	0	0	1	0	0	0	0	0	0	0	0	0	0	0	0	0	0	0	0	0	0	0	0	0	0	0	0	0	0	0	0	0	0	0	0	0		1
complex	Digenea	larval	Digenea gen. sp. 2	0	0	0	0	0	1	0	0	0	0	0	0	0	0	0	0	0	0	0	0	0	0	0	0	0	0	0	0	0	0	0	0	0	0	0	0	0	0	0		1
complex	Digenea	adult	Dinurus scombri	0	0	0	0	0	0	1	0	0	0	0	0	0	0	0	0	0	0	0	0	0	0	0	0	0	0	0	0	0	0	0	0	0	0	0	0	0	0	0		1
complex	Digenea	adult	Dinurus sp.1	0	0	0	1	0	0	0	0	0	0	0	0	0	0	0	0	0	0	0	0	0	0	0	0	0	0	0	0	0	0	0	0	0	0	0	0	0	0	0		1
complex	Digenea	adult	Dinurus sp.2	0	0	0	0	0	0	0	0	0	0	1	0	0	0	0	0	0	0	0	0	0	0	0	0	0	0	0	0	0	0	0	0	0	0	0	0	0	0	0		1
complex	Digenea	adult	Diplangus paxillus	0	0	0	0	0	0	0	0	1	0	0	0	0	0	0	0	0	0	0	0	0	0	0	0	0	0	0	0	0	0	0	0	0	0	0	0	0	0	0		1
complex	Digenea	adult	Diplomonorchis leiostomi	0	1	0	0	0	0	0	0	0	0	0	0	0	0	0	0	0	0	0	0	0	0	0	0	0	0	0	0	0	0	0	0	0	0	0	0	0	0	0		1
complex	Digenea	adult	Diplomonorchis sp.	0	0	0	0	0	0	0	0	0	0	0	0	0	0	0	0	1	0	0	0	0	0	0	0	0	0	0	0	0	0	0	0	0	0	0	0	0	0	0		1
complex	Digenea	adult	Elytrophalloides oatesi	0	0	0	0	0	0	0	0	0	0	0	0	0	0	0	0	0	1	0	0	0	0	0	0	0	0	0	0	0	0	0	0	0	0	0	0	0	0	0		1
complex	Digenea	adult	Genolopa ampullacea	0	0	0	0	0	0	0	0	0	0	0	0	0	0	0	0	1	0	0	0	0	0	0	0	0	0	0	0	0	0	0	0	0	0	0	0	0	0	0		1
complex	Digenea	adult	Genolopa mugilis	0	0	0	0	1	0	0	0	0	0	0	0	0	0	0	0	0	0	0	0	0	0	0	0	0	0	0	0	0	0	0	0	0	0	0	0	0	0	0		1
complex	Digenea	adult	Gonocercella sp.	0	0	0	0	0	0	0	1	0	0	0	0	0	0	0	0	0	0	0	0	0	0	0	0	0	0	0	0	0	0	0	0	0	0	0	0	0	0	0		1
complex	Digenea	adult	Hemiuridae ge. sp.1	0	0	0	0	0	0	0	0	0	0	0	0	0	0	0	0	0	0	0	0	0	0	1	0	0	0	0	0	0	0	0	0	0	0	0	0	0	0	0		1
complex	Digenea	adult	Hemiurideo gen sp. 3	0	0	0	1	0	0	0	0	0	0	0	0	0	0	0	0	0	0	0	0	0	0	0	0	0	0	0	0	0	0	0	0	0	0	0	0	0	0	0		1
complex	Digenea	adult	Hemiurinae gen sp. 4	0	0	0	0	0	0	0	1	0	0	0	0	0	0	0	0	0	0	0	0	0	0	0	0	0	0	0	0	0	0	0	0	0	0	0	0	0	0	0		1
complex	Digenea	adult	Hymenocotta manteri	0	0	0	0	1	0	0	0	0	0	0	0	0	0	0	0	0	0	0	0	0	0	0	0	0	0	0	0	0	0	0	0	0	0	0	0	0	0	0		1
complex	Digenea	adult	Hysterolecitha brasiliensis	0	0	0	0	1	0	0	0	0	0	0	0	0	0	0	0	0	0	0	0	0	0	0	0	0	0	0	0	0	0	0	0	0	0	0	0	0	0	0		1
complex	Digenea	adult	Hysterolecitha sp.	0	0	0	0	0	0	0	0	0	0	0	0	0	0	0	0	0	0	0	0	1	0	0	0	0	0	0	0	0	0	0	0	0	0	0	0	0	0	0		1
complex	Digenea	larval	Immature trematoda sp. 1	0	0	1	0	0	0	0	0	0	0	0	0	0	0	0	0	0	0	0	0	0	0	0	0	0	0	0	0	0	0	0	0	0	0	0	0	0	0	0		1
complex	Digenea	larval	Immature trematoda sp.2	1	0	0	0	0	0	0	0	0	0	0	0	0	0	0	0	0	0	0	0	0	0	0	0	0	0	0	0	0	0	0	0	0	0	0	0	0	0	0		1
complex	Digenea	larval	Immature trematoda sp.3	1	0	0	0	0	0	0	0	0	0	0	0	0	0	0	0	0	0	0	0	0	0	0	0	0	0	0	0	0	0	0	0	0	0	0	0	0	0	0		1
complex	Digenea	larval	Immature trematoda sp.5	0	0	1	0	0	0	0	0	0	0	0	0	0	0	0	0	0	0	0	0	0	0	0	0	0	0	0	0	0	0	0	0	0	0	0	0	0	0	0		1
complex	Digenea	adult	Lecithaster helodes	0	0	0	0	1	0	0	0	0	0	0	0	0	0	0	0	0	0	0	0	0	0	0	0	0	0	0	0	0	0	0	0	0	0	0	0	0	0	0		1
complex	Digenea	adult	Lecithochirium sp.1	0	0	0	0	0	0	0	0	0	0	0	0	0	0	0	0	0	0	0	0	0	0	0	0	0	0	0	0	0	0	0	0	0	1	0	0	0	0	0		1
complex	Digenea	adult	Lecithochirium sp.2	0	0	0	1	0	0	0	0	0	0	0	0	0	0	0	0	0	0	0	0	0	0	0	0	0	0	0	0	0	0	0	0	0	0	0	0	0	0	0		1
complex	Digenea	adult	Lecithochirium sp.3	0	0	0	0	0	0	1	0	0	0	0	0	0	0	0	0	0	0	0	0	0	0	0	0	0	0	0	0	0	0	0	0	0	0	0	0	0	0	0		1
complex	Digenea	adult	Lecithochirium sp.4	0	0	0	0	0	0	0	0	0	0	0	0	0	0	0	0	0	0	0	0	0	0	1	0	0	0	0	0	0	0	0	0	0	0	0	0	0	0	0		1
complex	Digenea	adult	Lecithocladium sp.1	0	0	0	0	0	0	0	0	0	0	0	0	0	0	0	0	0	0	0	0	0	0	0	0	0	0	0	0	0	0	0	0	0	0	0	0	0	0	1		1
complex	Digenea	adult	Lecithocladium sp.2	0	0	0	0	0	0	0	0	0	0	0	0	0	0	0	0	0	0	0	0	0	0	0	0	0	0	0	0	0	0	0	0	0	0	0	1	0	0	0		1
complex	Digenea	adult	Lecithaster sp.	0	0	0	0	0	0	0	0	0	0	0	0	0	0	0	0	0	0	0	0	0	0	0	0	0	0	0	0	0	0	0	0	0	0	1	0	0	0	0		1
complex	Digenea	adult	Leucodera sp.	0	0	0	0	0	0	0	0	0	0	0	0	0	0	0	0	0	1	0	0	0	0	0	0	0	0	0	0	0	0	0	0	0	0	0	0	0	0	0		1
complex	Digenea	larval	Lobatozoum multisacculatum	0	0	0	0	0	0	1	0	0	0	0	0	0	0	0	0	0	0	0	0	0	0	0	0	0	0	0	0	0	0	0	0	0	0	0	0	0	0	0		1
complex	Digenea	larval	Maccallumtrema sp.	0	0	0	0	0	0	0	0	0	0	0	0	1	0	0	0	0	0	0	0	0	0	0	0	0	0	0	0	0	0	0	0	0	0	0	0	0	0	0		1
complex	Digenea	adult	Megasolena hysterospina	0	0	0	0	0	0	0	0	0	0	0	0	0	0	0	0	0	0	0	0	0	0	0	0	0	0	0	0	0	0	0	0	0	1	0	0	0	0	0		1
complex	Digenea	adult	Multitestis (Multitestis) incontans	0	0	0	0	0	0	0	0	0	0	0	0	0	0	0	0	0	0	0	0	0	0	0	0	0	0	0	0	0	0	0	0	0	1	0	0	0	0	0		1
complex	Digenea	adult	Neolebouria georgenascimentoi	1	0	0	0	0	0	0	0	0	0	0	0	0	0	0	0	0	0	0	0	0	0	0	0	0	0	0	0	0	0	0	0	0	0	0	0	0	0	0		1
complex	Digenea	adult	Opechona sp.1	0	0	0	0	0	0	0	1	0	0	0	0	0	0	0	0	0	0	0	0	0	0	0	0	0	0	0	0	0	0	0	0	0	0	0	0	0	0	0		1
complex	Digenea	adult	Opechona sp.2	0	0	0	0	0	0	0	0	0	0	0	0	0	0	0	0	0	0	0	0	0	0	0	0	0	0	0	0	0	0	0	0	0	0	0	0	0	0	1		1
complex	Digenea	adult	Opecoeloides adsphaericus	0	0	0	0	0	0	0	0	0	0	0	0	0	0	0	0	0	0	0	0	0	0	0	0	0	0	0	0	0	0	1	0	0	0	0	0	0	0	0		1
complex	Digenea	adult	Opecoeloides pedicathedrae	0	0	0	1	0	0	0	0	0	0	0	0	0	0	0	0	0	0	0	0	0	0	0	0	0	0	0	0	0	0	0	0	0	0	0	0	0	0	0		1
complex	Digenea	adult	Opecoeloides polynemi	0	0	0	0	0	0	0	0	0	0	0	0	0	1	0	0	0	0	0	0	0	0	0	0	0	0	0	0	0	0	0	0	0	0	0	0	0	0	0		1
complex	Digenea	adult	Opecoeloides sp. 2	0	0	0	0	0	0	0	0	0	0	0	0	0	0	0	0	0	0	0	0	1	0	0	0	0	0	0	0	0	0	0	0	0	0	0	0	0	0	0		1
complex	Digenea	adult	Opecoeloides sp.1	0	0	0	0	0	0	0	0	0	0	0	1	0	0	0	0	0	0	0	0	0	0	0	0	0	0	0	0	0	0	0	0	0	0	0	0	0	0	0		1
complex	Digenea	adult	Opecoeloides sp.3	0	0	0	0	0	0	0	0	0	0	0	0	0	0	0	0	0	0	0	0	0	0	0	0	0	0	0	0	0	0	0	0	0	1	0	0	0	0	0		1
complex	Digenea	adult	Opecoeloides sp.4	0	0	0	1	0	0	0	0	0	0	0	0	0	0	0	0	0	0	0	0	0	0	0	0	0	0	0	0	0	0	0	0	0	0	0	0	0	0	0		1
complex	Digenea	adult	Opecoeloides sp.5	0	0	0	0	0	0	0	0	1	0	0	0	0	0	0	0	0	0	0	0	0	0	0	0	0	0	0	0	0	0	0	0	0	0	0	0	0	0	0		1
complex	Digenea	adult	Opecoeloides sp.6	0	0	0	0	0	0	0	0	0	1	0	0	0	0	0	0	0	0	0	0	0	0	0	0	0	0	0	0	0	0	0	0	0	0	0	0	0	0	0		1
complex	Digenea	adult	Opecoeloides sp.8	0	0	0	0	0	0	0	0	0	0	0	0	0	0	0	0	0	0	0	0	0	0	0	0	0	0	0	0	0	0	0	0	0	0	0	0	0	1	0		1
complex	Digenea	adult	Opecoelus sp.	0	0	0	1	0	0	0	0	0	0	0	0	0	0	0	0	0	0	0	0	0	0	0	0	0	0	0	0	0	0	0	0	0	0	0	0	0	0	0		1
complex	Digenea	adult	Pachycreadium gastrocotylum	0	1	0	0	0	0	0	0	0	0	0	0	0	0	0	0	0	0	0	0	0	0	0	0	0	0	0	0	0	0	0	0	0	0	0	0	0	0	0		1
complex	Digenea	adult	Parantorchis sp.	0	0	0	0	0	0	0	0	0	0	0	0	0	0	0	0	0	0	0	0	0	0	0	0	0	0	0	0	0	0	0	0	0	0	0	1	0	0	0		1
complex	Digenea	larval	Phyllodistomum mugilis	0	0	0	0	1	0	0	0	0	0	0	0	0	0	0	0	0	0	0	0	0	0	0	0	0	0	0	0	0	0	0	0	0	0	0	0	0	0	0		1
complex	Digenea	adult	Podocotyle sp.1	0	0	0	0	0	0	0	0	0	0	0	0	0	0	0	0	0	0	0	0	0	0	0	0	0	1	0	0	0	0	0	0	0	0	0	0	0	0	0		1
complex	Digenea	adult	Podocotyle sp.2	0	0	0	0	0	0	0	0	0	0	0	0	0	0	0	0	0	0	0	0	0	0	0	0	0	0	0	0	0	0	0	0	0	1	0	0	0	0	0		1
complex	Digenea	adult	Podocotyle sp.3	0	0	0	0	0	0	0	0	0	0	1	0	0	0	0	0	0	0	0	0	0	0	0	0	0	0	0	0	0	0	0	0	0	0	0	0	0	0	0		1
complex	Digenea	adult	Postmonorchis orthopristis	0	0	0	0	0	0	0	0	1	0	0	0	0	0	0	0	0	0	0	0	0	0	0	0	0	0	0	0	0	0	0	0	0	0	0	0	0	0	0		1
complex	Digenea	adult	Proctoeces sp.2	0	0	0	0	0	0	0	0	0	0	0	0	0	0	0	0	0	0	0	0	0	0	1	0	0	0	0	0	0	0	0	0	0	0	0	0	0	0	0		1
complex	Digenea	adult	Proctoeces sp.3	0	0	0	0	0	0	0	0	0	0	0	0	0	0	0	0	0	0	0	0	0	0	0	0	0	0	0	0	0	0	0	0	0	0	1	0	0	0	0		1
complex	Digenea	adult	Prosorhynchus australis	0	0	0	0	0	0	0	0	0	0	0	0	0	0	0	0	0	0	0	0	0	0	0	0	0	0	0	0	0	0	1	0	0	0	0	0	0	0	0		1
complex	Digenea	adult	Prosorhynchus sp.	0	0	0	1	0	0	0	0	0	0	0	0	0	0	0	0	0	0	0	0	0	0	0	0	0	0	0	0	0	0	0	0	0	0	0	0	0	0	0		1
complex	Digenea	adult	Pseudopecoelina sp.	0	0	0	1	0	0	0	0	0	0	0	0	0	0	0	0	0	0	0	0	0	0	0	0	0	0	0	0	0	0	0	0	0	0	0	0	0	0	0		1
complex	Digenea	adult	Rhipidocotyle pentagonum	0	0	0	0	0	0	1	0	0	0	0	0	0	0	0	0	0	0	0	0	0	0	0	0	0	0	0	0	0	0	0	0	0	0	0	0	0	0	0		1
complex	Digenea	adult	Rhipidocotyle sp.	0	0	0	0	0	0	0	0	0	0	0	0	0	0	0	0	0	0	0	0	0	0	0	0	1	0	0	0	0	0	0	0	0	0	0	0	0	0	0		1
complex	Digenea	adult	Saccocoelioides beauforti	0	0	0	0	1	0	0	0	0	0	0	0	0	0	0	0	0	0	0	0	0	0	0	0	0	0	0	0	0	0	0	0	0	0	0	0	0	0	0		1
complex	Digenea	adult	Saturnius maurepasi	0	0	0	0	1	0	0	0	0	0	0	0	0	0	0	0	0	0	0	0	0	0	0	0	0	0	0	0	0	0	0	0	0	0	0	0	0	0	0		1
complex	Digenea	adult	Schikhobalotrema acuta	0	0	0	0	0	0	0	0	0	0	0	0	0	0	0	0	0	0	0	0	0	0	0	0	1	0	0	0	0	0	0	0	0	0	0	0	0	0	0		1
complex	Digenea	adult	Sclerodistomum sp.	0	0	0	0	0	0	0	0	0	0	0	0	0	0	0	0	0	0	0	0	0	0	1	0	0	0	0	0	0	0	0	0	0	0	0	0	0	0	0		1
complex	Digenea	adult	Stephanostomum sp.1	0	0	0	0	0	0	0	1	0	0	0	0	0	0	0	0	0	0	0	0	0	0	0	0	0	0	0	0	0	0	0	0	0	0	0	0	0	0	0		1
complex	Digenea	adult	Stephanostomum sp.3	0	0	0	0	0	0	0	0	0	0	1	0	0	0	0	0	0	0	0	0	0	0	0	0	0	0	0	0	0	0	0	0	0	0	0	0	0	0	0		1
complex	Digenea	adult	Tergestia selenei	0	0	0	0	0	0	0	0	0	0	1	0	0	0	0	0	0	0	0	0	0	0	0	0	0	0	0	0	0	0	0	0	0	0	0	0	0	0	0		1
complex	Digenea	adult	Tetrochetus aluterae	0	0	0	1	0	0	0	0	0	0	0	0	0	0	0	0	0	0	0	0	0	0	0	0	0	0	0	0	0	0	0	0	0	0	0	0	0	0	0		1
complex	Digenea	adult	Tetrochetus sp.	0	0	0	0	0	0	0	0	0	0	0	0	0	0	0	0	0	0	0	0	0	0	0	0	0	0	0	0	0	0	0	0	0	0	0	1	0	0	0		1
complex	Digenea	adult	Trematoda sp.	0	0	0	0	0	0	0	0	0	0	0	1	0	0	0	0	0	0	0	0	0	0	0	0	0	0	0	0	0	0	0	0	0	0	0	0	0	0	0		1
complex	Digenea	adult	Varelacreptotrema travassosi	0	0	0	0	0	0	0	0	0	0	0	0	0	0	0	0	0	0	0	0	0	0	0	0	0	0	0	0	1	0	0	0	0	0	0	0	0	0	0		1
simple	Isopoda	adult	Anilocra laticauda	0	0	0	0	0	0	0	0	1	0	0	0	0	0	0	0	0	0	0	0	0	0	0	0	0	0	0	0	0	0	0	0	0	0	0	0	0	0	0		1
simple	Isopoda	adult	Cymothoidae gen. sp.1	0	0	0	0	0	1	0	0	0	0	0	0	0	0	0	0	0	0	0	0	0	0	0	0	0	0	0	0	0	0	0	0	0	0	0	0	0	0	0		1
simple	Isopoda	adult	Cymothoidae gen. sp.2	0	1	0	0	0	0	0	0	0	0	0	0	0	0	0	0	0	0	0	0	0	0	0	0	0	0	0	0	0	0	0	0	0	0	0	0	0	0	0		1
simple	Isopoda	adult	Cymothoidae gen. sp.3	0	0	0	0	0	0	0	1	0	0	0	0	0	0	0	0	0	0	0	0	0	0	0	0	0	0	0	0	0	0	0	0	0	0	0	0	0	0	0		1
simple	Isopoda	adult	Cymothoidae gen. sp.4	0	0	0	1	0	0	0	0	0	0	0	0	0	0	0	0	0	0	0	0	0	0	0	0	0	0	0	0	0	0	0	0	0	0	0	0	0	0	0		1
simple	Isopoda	adult	Isopoda sp.1	0	0	0	0	0	0	0	0	0	0	0	0	1	0	0	0	0	0	0	0	0	0	0	0	0	0	0	0	0	0	0	0	0	0	0	0	0	0	0		1
simple	Isopoda	adult	Isopoda sp.2	0	0	0	0	0	0	0	0	0	0	0	0	0	0	1	0	0	0	0	0	0	0	0	0	0	0	0	0	0	0	0	0	0	0	0	0	0	0	0		1
simple	Isopoda	adult	Isopoda sp.3	1	0	0	0	0	0	0	0	0	0	0	0	0	0	0	0	0	0	0	0	0	0	0	0	0	0	0	0	0	0	0	0	0	0	0	0	0	0	0		1
simple	Isopoda	adult	Isopoda sp.4	0	0	0	0	0	0	1	0	0	0	0	0	0	0	0	0	0	0	0	0	0	0	0	0	0	0	0	0	0	0	0	0	0	0	0	0	0	0	0		1
simple	Isopoda	adult	Rocinela signata	0	0	0	0	0	0	0	0	0	0	0	0	0	0	0	0	0	0	0	0	0	0	0	0	0	0	0	0	0	0	1	0	0	0	0	0	0	0	0		1
simple	Monogenea	adult	Allopyragraphorus hippos	0	0	0	0	0	0	0	0	0	0	0	0	0	0	0	1	0	0	0	0	0	0	0	0	0	0	0	0	0	0	0	0	0	0	0	0	0	0	0		1
simple	Monogenea	adult	Allopyragraphorus sp.1	0	0	0	0	0	0	0	0	0	0	0	0	1	0	0	0	0	0	0	0	0	0	0	0	0	0	0	0	0	0	0	0	0	0	0	0	0	0	0		1
simple	Monogenea	adult	Allopyragraphorus sp.2	0	0	0	0	0	0	0	0	0	0	0	0	0	0	0	1	0	0	0	0	0	0	0	0	0	0	0	0	0	0	0	0	0	0	0	0	0	0	0		1
simple	Monogenea	adult	Anoplodiscus longivaginatus	1	0	0	0	0	0	0	0	0	0	0	0	0	0	0	0	0	0	0	0	0	0	0	0	0	0	0	0	0	0	0	0	0	0	0	0	0	0	0		1
simple	Monogenea	adult	Anthocotyle merluccii	0	0	0	0	0	0	0	0	0	0	0	0	0	0	0	0	0	1	0	0	0	0	0	0	0	0	0	0	0	0	0	0	0	0	0	0	0	0	0		1
simple	Monogenea	adult	Axine sp.	0	0	0	0	0	0	0	0	0	0	0	0	0	0	0	0	0	0	0	0	0	0	0	0	1	0	0	0	0	0	0	0	0	0	0	0	0	0	0		1
simple	Monogenea	adult	Axinoides sp.	0	0	0	0	0	0	0	0	0	0	0	0	0	0	0	0	0	0	0	0	0	0	0	0	1	0	0	0	0	0	0	0	0	0	0	0	0	0	0		1
simple	Monogenea	adult	Benedenia	0	0	0	0	0	0	0	0	0	0	1	0	0	0	0	0	0	0	0	0	0	0	0	0	0	0	0	0	0	0	0	0	0	0	0	0	0	0	0		1
simple	Monogenea	adult	Bravocotyle sp.	0	0	0	0	0	0	0	0	0	0	0	0	0	0	1	0	0	0	0	0	0	0	0	0	0	0	0	0	0	0	0	0	0	0	0	0	0	0	0		1
simple	Monogenea	adult	Caballerocotyla	0	0	0	0	0	0	1	0	0	0	0	0	0	0	0	0	0	0	0	0	0	0	0	0	0	0	0	0	0	0	0	0	0	0	0	0	0	0	0		1
simple	Monogenea	adult	Capsalidae gen. sp. 2	1	0	0	0	0	0	0	0	0	0	0	0	0	0	0	0	0	0	0	0	0	0	0	0	0	0	0	0	0	0	0	0	0	0	0	0	0	0	0		1
simple	Monogenea	adult	Capsalidae gen. sp.1	0	0	0	0	0	0	0	0	0	0	0	0	0	0	0	0	0	0	0	0	0	0	0	0	0	0	0	0	1	0	0	0	0	0	0	0	0	0	0		1
simple	Monogenea	adult	Cemocotyle carangis	0	0	0	0	0	0	0	0	0	0	0	0	0	0	0	0	0	0	0	0	0	1	0	0	0	0	0	0	0	0	0	0	0	0	0	0	0	0	0		1
simple	Monogenea	adult	Cemocotyle noveboracensis	0	0	0	0	0	0	0	0	0	0	0	0	0	0	0	1	0	0	0	0	0	0	0	0	0	0	0	0	0	0	0	0	0	0	0	0	0	0	0		1
simple	Monogenea	adult	Cemocotyle sp.	0	0	0	0	0	0	0	0	0	0	0	0	1	0	0	0	0	0	0	0	0	0	0	0	0	0	0	0	0	0	0	0	0	0	0	0	0	0	0		1
simple	Monogenea	adult	Chauhanellus neotropicalus	0	0	0	0	0	0	0	0	0	0	0	0	0	0	0	0	0	0	0	0	1	0	0	0	0	0	0	0	0	0	0	0	0	0	0	0	0	0	0		1
simple	Monogenea	adult	Choricotyle aspinochorda	0	0	0	0	0	0	0	0	1	0	0	0	0	0	0	0	0	0	0	0	0	0	0	0	0	0	0	0	0	0	0	0	0	0	0	0	0	0	0		1
simple	Monogenea	adult	Choricotyle brasiliensis	0	0	0	0	0	0	0	0	1	0	0	0	0	0	0	0	0	0	0	0	0	0	0	0	0	0	0	0	0	0	0	0	0	0	0	0	0	0	0		1
simple	Monogenea	adult	Choricotyle cynoscioni	0	0	0	0	0	0	0	0	1	0	0	0	0	0	0	0	0	0	0	0	0	0	0	0	0	0	0	0	0	0	0	0	0	0	0	0	0	0	0		1
simple	Monogenea	adult	Choricotyle orthopristis	0	0	0	0	0	0	0	0	1	0	0	0	0	0	0	0	0	0	0	0	0	0	0	0	0	0	0	0	0	0	0	0	0	0	0	0	0	0	0		1
simple	Monogenea	adult	Choricotyle sp.	0	0	0	0	0	0	0	0	0	0	0	0	0	0	0	0	1	0	0	0	0	0	0	0	0	0	0	0	0	0	0	0	0	0	0	0	0	0	0		1
simple	Monogenea	adult	Dactylogyridea gen. sp.	0	0	0	0	0	0	0	0	0	0	0	0	0	1	0	0	0	0	0	0	0	0	0	0	0	0	0	0	0	0	0	0	0	0	0	0	0	0	0		1
simple	Monogenea	adult	Diclidophoroides maccallumi	0	0	0	0	0	0	0	0	0	0	0	0	1	0	0	0	0	0	0	0	0	0	0	0	0	0	0	0	0	0	0	0	0	0	0	0	0	0	0		1
simple	Monogenea	adult	Diclidophoroides sp.	0	0	0	0	0	0	0	0	0	0	0	0	0	0	0	0	0	0	0	0	0	0	0	0	0	1	0	0	0	0	0	0	0	0	0	0	0	0	0		1
simple	Monogenea	adult	Diplectanotrema sp.	0	0	0	0	0	0	0	0	0	0	0	1	0	0	0	0	0	0	0	0	0	0	0	0	0	0	0	0	0	0	0	0	0	0	0	0	0	0	0		1
simple	Monogenea	adult	Encotyllabe sp. 3	0	0	0	0	0	0	0	0	0	0	1	0	0	0	0	0	0	0	0	0	0	0	0	0	0	0	0	0	0	0	0	0	0	0	0	0	0	0	0		1
simple	Monogenea	adult	Encotyllabe sp.1	0	0	0	0	0	0	0	0	0	0	0	1	0	0	0	0	0	0	0	0	0	0	0	0	0	0	0	0	0	0	0	0	0	0	0	0	0	0	0		1
simple	Monogenea	adult	Hamatopeduncularia sp.	0	0	0	0	0	0	0	0	0	0	0	0	0	0	0	0	0	0	0	0	0	0	0	1	0	0	0	0	0	0	0	0	0	0	0	0	0	0	0		1
simple	Monogenea	adult	Hexostoma auxisi	0	0	0	0	0	0	1	0	0	0	0	0	0	0	0	0	0	0	0	0	0	0	0	0	0	0	0	0	0	0	0	0	0	0	0	0	0	0	0		1
simple	Monogenea	adult	Hexostoma lintoni	0	0	0	0	0	0	1	0	0	0	0	0	0	0	0	0	0	0	0	0	0	0	0	0	0	0	0	0	0	0	0	0	0	0	0	0	0	0	0		1
simple	Monogenea	adult	Macrovalvitrema sinaloense	0	1	0	0	0	0	0	0	0	0	0	0	0	0	0	0	0	0	0	0	0	0	0	0	0	0	0	0	0	0	0	0	0	0	0	0	0	0	0		1
simple	Monogenea	adult	Mazocraeidae gen. sp.	0	0	0	0	0	0	0	0	0	0	0	0	0	0	0	0	0	0	0	0	0	0	0	0	1	0	0	0	0	0	0	0	0	0	0	0	0	0	0		1
simple	Monogenea	adult	Metamicrocotyla macracantha	0	0	0	0	1	0	0	0	0	0	0	0	0	0	0	0	0	0	0	0	0	0	0	0	0	0	0	0	0	0	0	0	0	0	0	0	0	0	0		1
simple	Monogenea	adult	Metapseudaxine ventrosicula	0	0	0	0	0	0	1	0	0	0	0	0	0	0	0	0	0	0	0	0	0	0	0	0	0	0	0	0	0	0	0	0	0	0	0	0	0	0	0		1
simple	Monogenea	adult	Mexicana atlantica	0	0	0	0	0	0	0	0	0	0	0	0	0	0	0	0	1	0	0	0	0	0	0	0	0	0	0	0	0	0	0	0	0	0	0	0	0	0	0		1
simple	Monogenea	adult	Microcotyle sp.	0	0	0	0	0	0	0	0	0	0	0	0	0	0	0	0	0	0	0	0	0	0	0	0	0	0	0	0	0	0	0	0	0	0	0	0	0	0	1		1
simple	Monogenea	adult	Microcotylidae gen. sp.	0	0	0	0	0	0	0	0	0	0	0	0	0	0	0	0	0	0	0	0	0	0	1	0	0	0	0	0	0	0	0	0	0	0	0	0	0	0	0		1
simple	Monogenea	adult	Neobenedenia melleni	0	0	0	0	0	0	0	0	0	0	0	1	0	0	0	0	0	0	0	0	0	0	0	0	0	0	0	0	0	0	0	0	0	0	0	0	0	0	0		1
simple	Monogenea	adult	Neobenedenia sp. 1	0	0	1	0	0	0	0	0	0	0	0	0	0	0	0	0	0	0	0	0	0	0	0	0	0	0	0	0	0	0	0	0	0	0	0	0	0	0	0		1
simple	Monogenea	adult	Neohexostoma euthynni	0	0	0	0	0	0	1	0	0	0	0	0	0	0	0	0	0	0	0	0	0	0	0	0	0	0	0	0	0	0	0	0	0	0	0	0	0	0	0		1
simple	Monogenea	adult	Nicolasia sp.	0	0	0	0	0	0	0	0	0	0	0	0	0	0	1	0	0	0	0	0	0	0	0	0	0	0	0	0	0	0	0	0	0	0	0	0	0	0	0		1
simple	Monogenea	adult	Nudaciraxine	0	0	0	0	0	0	0	0	0	0	0	0	0	0	0	0	0	0	0	0	0	0	0	0	0	1	0	0	0	0	0	0	0	0	0	0	0	0	0		1
simple	Monogenea	adult	Octoplectanocotyla trichiuri	0	0	0	0	0	0	0	0	0	0	0	1	0	0	0	0	0	0	0	0	0	0	0	0	0	0	0	0	0	0	0	0	0	0	0	0	0	0	0		1
simple	Monogenea	adult	Orbocotyle marplatensis	0	0	0	0	0	0	0	0	0	1	0	0	0	0	0	0	0	0	0	0	0	0	0	0	0	0	0	0	0	0	0	0	0	0	0	0	0	0	0		1
simple	Monogenea	adult	Protomicrocotyle mirabilis	0	0	0	0	0	0	0	0	0	0	0	0	0	0	0	1	0	0	0	0	0	0	0	0	0	0	0	0	0	0	0	0	0	0	0	0	0	0	0		1
simple	Monogenea	adult	Pseudempleurosoma sp.1	0	0	0	0	0	0	0	0	0	0	0	0	0	0	0	0	0	0	0	0	0	0	0	0	0	0	0	0	0	0	1	0	0	0	0	0	0	0	0		1
simple	Monogenea	adult	Pseudempleurosoma sp.2	0	0	1	0	0	0	0	0	0	0	0	0	0	0	0	0	0	0	0	0	0	0	0	0	0	0	0	0	0	0	0	0	0	0	0	0	0	0	0		1
simple	Monogenea	adult	Pseudempleurosoma sp.3	0	0	0	0	0	0	0	0	0	1	0	0	0	0	0	0	0	0	0	0	0	0	0	0	0	0	0	0	0	0	0	0	0	0	0	0	0	0	0		1
simple	Monogenea	adult	Pseudempleurosoma sp.4	1	0	0	0	0	0	0	0	0	0	0	0	0	0	0	0	0	0	0	0	0	0	0	0	0	0	0	0	0	0	0	0	0	0	0	0	0	0	0		1
simple	Monogenea	adult	Pseudempleurosoma sp.5	0	0	0	0	0	0	0	0	0	0	0	0	0	0	0	0	0	0	0	0	0	0	0	0	0	1	0	0	0	0	0	0	0	0	0	0	0	0	0		1
simple	Monogenea	adult	Pseudempleurosoma sp.6	0	0	0	0	0	0	0	0	0	0	0	0	1	0	0	0	0	0	0	0	0	0	0	0	0	0	0	0	0	0	0	0	0	0	0	0	0	0	0		1
simple	Monogenea	adult	Pseudotagia sp.	0	0	0	0	0	0	0	0	1	0	0	0	0	0	0	0	0	0	0	0	0	0	0	0	0	0	0	0	0	0	0	0	0	0	0	0	0	0	0		1
simple	Monogenea	adult	Pterinotrematoides mexicanum	0	1	0	0	0	0	0	0	0	0	0	0	0	0	0	0	0	0	0	0	0	0	0	0	0	0	0	0	0	0	0	0	0	0	0	0	0	0	0		1
simple	Monogenea	adult	Rhamnocercus stichospinus	0	0	0	0	0	0	0	0	0	0	0	0	0	1	0	0	0	0	0	0	0	0	0	0	0	0	0	0	0	0	0	0	0	0	0	0	0	0	0		1
simple	Monogenea	adult	Uraxine sp.	0	0	0	0	0	0	1	0	0	0	0	0	0	0	0	0	0	0	0	0	0	0	0	0	0	0	0	0	0	0	0	0	0	0	0	0	0	0	0		1
complex	Nematoda	adult	Ascarophis marinha	0	0	0	0	0	0	0	0	0	0	0	0	1	0	0	0	0	0	0	0	0	0	0	0	0	0	0	0	0	0	0	0	0	0	0	0	0	0	0		1
complex	Nematoda	adult	Ascarophis sp.	0	0	0	0	0	0	0	0	0	0	0	0	0	0	0	0	0	0	0	0	0	0	0	0	0	0	1	0	0	0	0	0	0	0	0	0	0	0	0		1
complex	Nematoda	adult	Capillaridae gen. sp. 1	0	0	0	0	0	0	0	0	0	0	0	0	0	0	0	0	0	0	0	0	0	0	0	0	0	0	0	0	0	0	0	0	0	0	0	0	1	0	0		1
complex	Nematoda	adult	Capillaridae gen. sp. 2	0	0	0	0	0	0	0	0	0	0	0	0	0	0	0	0	0	1	0	0	0	0	0	0	0	0	0	0	0	0	0	0	0	0	0	0	0	0	0		1
complex	Nematoda	adult	Cucullanellus rodriguesi	0	1	0	0	0	0	0	0	0	0	0	0	0	0	0	0	0	0	0	0	0	0	0	0	0	0	0	0	0	0	0	0	0	0	0	0	0	0	0		1
complex	Nematoda	adult	Cucullanus cirratus	0	0	0	0	0	0	0	0	0	0	0	0	0	0	0	0	0	0	0	0	0	0	0	0	0	1	0	0	0	0	0	0	0	0	0	0	0	0	0		1
complex	Nematoda	adult	Hysterothylacium aduncum	0	0	0	0	0	0	0	0	0	0	0	0	0	0	0	0	0	1	0	0	0	0	0	0	0	0	0	0	0	0	0	0	0	0	0	0	0	0	0		1
complex	Nematoda	adult	Philometra fariaslimai	0	0	0	0	0	0	0	0	0	0	0	0	0	0	0	0	0	0	0	0	0	0	0	1	0	0	0	0	0	0	0	0	0	0	0	0	0	0	0		1
complex	Nematoda	adult	Procamalanus sp.1	0	0	0	0	0	0	0	0	0	0	0	0	0	0	0	0	0	0	0	0	0	0	1	0	0	0	0	0	0	0	0	0	0	0	0	0	0	0	0		1
complex	Nematoda	adult	Procamallanus cruzi	0	0	0	0	0	0	0	0	0	0	0	0	0	0	0	0	0	0	0	0	0	0	0	0	0	0	1	0	0	0	0	0	0	0	0	0	0	0	0		1
complex	Nematoda	adult	Procamallanus sp.2	0	0	0	0	0	0	0	0	0	0	0	0	0	0	0	0	0	0	0	0	0	0	0	0	0	0	0	0	0	0	1	0	0	0	0	0	0	0	0		1
complex	Nematoda	adult	Procamallanus sp.3	0	0	0	0	0	0	0	0	0	1	0	0	0	0	0	0	0	0	0	0	0	0	0	0	0	0	0	0	0	0	0	0	0	0	0	0	0	0	0		1
complex	Nematoda	adult	Procamallanus sp.5	0	0	0	0	0	0	0	0	0	0	0	1	0	0	0	0	0	0	0	0	0	0	0	0	0	0	0	0	0	0	0	0	0	0	0	0	0	0	0		1
complex	Nematoda	larval	Pseudocapillaria sp.	0	1	0	0	0	0	0	0	0	0	0	0	0	0	0	0	0	0	0	0	0	0	0	0	0	0	0	0	0	0	0	0	0	0	0	0	0	0	0		1
				35	28	28	27	25	25	22	21	21	21	20	20	20	19	19	18	18	18	17	17	16	16	16	15	15	15	14	14	13	13	13	12	12	10	10	9	9	9	8

[truncated: 23 more sheets: 10_Little Colorado River, 11_LAKE MICHIGAN , 12_LAKE SUPERIOR, 13_Rio Guandu, 14_ŁEBSKO LAGOON_Poland, 15_Zarivar Lake, 16_St. Mary’s River, 17_Lake HUron, 18_ Lake St. Clair, 19_Lake Erie, 20_Lake Ontario, 21_Devils Lake, 22_Bay of Bengal_Bangladesh, 23_Hidvégi Lake_Hungary, 24_Gulf of Riga LATVIA, 25_Lake Alüksnes LATVIA, 26_Lake Raznas LATVIA, 27_Tres Palos Lagoon, 28_Mekong River Delta (Vietnam), 29_Gulf of Tonkin (Vietnam) …]
